# Supplementary material for: Analysis of Metabolite Differences in Different Tea Liquors Based on Broadly Targeted Metabolomics
Source: Foods. 2024 Sep 3;13(17):2800. doi: 10.3390/foods13172800 (PMC11394687; doi:10.3390/foods13172800)
Supplement: Supplementary file 1 [file foods-13-02800-s001.zip › Supplementary table 1 and 2.xlsx]

## Sheet: 表1
Compounds	Q1 (Da)	Q3 (Da)	Molecular weight (Da)	Formula	Ionization model	CAS	Level	QC01	QC02	QC03	ppm	RAWJ与MJ的VIP	p_value	RAWJ与MJ的Fold_Change	RAWJ与MJ的Log2FC	RIPEJ与MJ的VIP	p_value	RIPEJ与MJ的Fold_Change	RIPEJ与MJ的Log2FC	HHLSJ与MJ的VIP	p_value	HHLSJ与MJ的Fold_Change	HHLSJ与MJ的Log2FC
4-Nitrophenol	140.03	98.96	139.027	C6H5NO3	[M+H]+	100-02-7	3	25200000	25300000	25300000	0	0.202125	0.069	1.30338	0.382255	1.0782	0.002	1.52405	0.607915	1.00224	0.001	1.79936	0.847488
9-Hydroperoxy-10E,12,15Z-octadecatrienoic acid	309.21	209.05	310.214	C18H30O4	[M-H]-	111004-08-1	3	395000	396000	394000	0	1.03414	0.11	0.739517	-0.435346	1.01118	0.01	1.99479	0.996239	1.02562	0.018	1.28025	0.356421
4-MethoxycinnaMaldehyde	163.08	91.05	162.068	C10H10O2	[M+H]+	1963-36-6	2	495000	497000	498000	0	1.08141	0.416	1.07833	0.108795	1.08061	0.441	1.20752	0.272051	1.05624	0.027	0.941071	-0.087625
5-[(2r,3s,4s,5s)-5-(2h-1,3-benzodioxol-5-yl)-3,4-dimethyloxolan-2-yl]-2-methoxyphenol*	343.15	163.07	342.147	C20H22O5	[M+H]+	-	1	1550000	1550000	1540000	-0.874243	1.05963	0.395	1.15687	0.210229	1.03125	0.6	1.04964	0.0698957	1.05423	0.301	1.043	0.0607402
2-Piperidone	100.08	56.05	99.0684	C5H9NO	[M+H]+	675-20-7	2	1460000	1460000	1450000	-2.99773	1.07617	0.182	1.05443	0.0764701	1.04876	0.018	1.29276	0.370457	0	0.293	0.943671	-0.0836448
1-Decanol*	157.16	157.16	158.167	C10H22O	[M-H]-	112-30-1	3	69000000	69200000	69900000	0	0.566316	0.008	1.20221	0.265694	1.03415	0.001	1.50571	0.590444	0.327979	0.001	0.674399	-0.568326
Marlignan E	445.19	385.17	446.194	C24H30O8	[M-H]-	-	2	101000	100000	102000	-1.34775	0.731638	0.066	1.17677	0.234829	0.830275	0.724	0.884347	-0.177316	1.02155	0.104	0.803311	-0.31597
9-Fluorenol	183.08	98.98	182.073	C13H10O	[M+H]+	1689-64-1	2	7330000	7190000	7280000	-16.9325	1.08141	0.004	0.855034	-0.225947	1.08067	0	0.38553	-1.37509	1.05559	0.006	0.424588	-1.23586
Phthalic anhydride	149.02	65.04	148.016	C8H4O3	[M+H]+	85-44-9	1	7920000	7950000	8070000	-2.68414	1.08141	0.004	1.11204	0.153214	1.08074	0.396	0.977517	-0.0328063	1.05639	0.41	0.979724	-0.029553
1-(9Z-octadecenoyl)-sn-glycero-3-phosphocholine	580.36	506.33	521.348	C26H52NO7P	[M+CH3COO]-	19420-56-5	3	25900	25800	26300	-3.27382	1.08141	0.001	0.509328	-0.973332	1.08072	0.003	0.551625	-0.85824	1.05642	0.001	0.0951958	-3.39296
N-Methylpyrrolidone	100.08	58.03	99.0684	C5H9NO	[M+H]+	872-50-4	1	30500000	29900000	29900000	-3.99697	1.03726	0.477	0.983318	-0.0242697	1.04548	0.246	1.10139	0.139319	0.671248	0.509	1.03503	0.0496704
4-[3-(4,8-dimethylnona-3,7-dienyl)-3-methyloxiran-2-yl]butan-2-one*	277.22	277.22	278.225	C18H30O2	[M-H]-	-	1	1590000	1620000	1600000	3.60728	0.994108	0	4.03705	2.0133	0.527054	0	1.51279	0.597209	0.951174	0.005	1.18962	0.250506
Dodecanoic acid (Lauric acid)	199.17	199.17	200.178	C12H24O2	[M-H]-	143-07-7	2	868000	860000	846000	2.00833	0.994428	0	0.771157	-0.374904	1.0806	0	0.752374	-0.410478	1.0564	0	0.310741	-1.68622
Kaempferide (3,5,7-Trihydroxy-4'-methoxyflavone)*	299.06	284.04	300.063	C16H12O6	[M-H]-	491-54-3	2	844000	849000	865000	3.34385	1.07981	0	8.90646	3.15485	1.08046	0	0.701001	-0.512511	1.05098	0	0.0119031	-6.39251
2,10,14-Trimethyl-6-methylene-16-acetoxyhexadeca-2,10,14-triene-4,7-dione	359.22	277.22	360.23	C22H32O4	[M-H]-	-	3	3080000	3000000	3010000	-6.12433	1.07573	0	3.93919	1.9779	1.08008	0	1.3744	0.458807	1.04808	0	1.19928	0.262163
Lochneridine	341.19	309.15	340.179	C20H24N2O3	[M+H]+	5980-01-8	3	190000	186000	190000	2.34476	0.67165	0.862	0.793169	-0.3343	1.07995	0.002	0.981888	-0.0263701	0.36012	0.042	0.994572	-0.00785178
Pentadecanoic Acid	241.22	241.22	242.225	C15H30O2	[M-H]-	1002-84-2	3	110000	112000	113000	0	1.08141	0	0.438515	-1.1893	1.08073	0	1.13616	0.184165	1.05595	0	1.29959	0.378059
L-Asparagine	133.06	74.02	132.054	C4H8N2O3	[M+H]+	70-47-3	3	253000	251000	258000	0	1.07977	0	0.154644	-2.69298	1.07967	0	0.286608	-1.80285	0	0	0.307041	-1.7035
N-Benzylmethylene isomethylamine	120.08	103.05	119.073	C8H9N	[M+H]+	-	1	36900	37300	38100	0	0.94291	0	0.0956068	-3.38674	0.945874	0	0.23034	-2.11817	1.04989	0.001	0.236791	-2.07832
Octadecadienamide	280.26	81.07	279.256	C18H33NO	[M+H]+	-	2	325000	327000	335000	0.356807	1.03891	0	0.284177	-1.81514	0.444729	0	0.18414	-2.44113	0.94013	0	0.22439	-2.15592
2'-Methoxyformonetin	299.09	175.07	298.084	C17H14O5	[M+H]+	1891-01-6	3	39000000	38200000	37700000	4.68084	0.572348	0.001	13.3888	3.74296	0.826597	0.009	3.82685	1.93616	0.0561306	0.156	0.0325648	-4.94054
Octadeca-11E,13E,15Z-trienoic acid	279.23	149.13	278.225	C18H30O2	[M+H]+	25575-00-2	3	11100000	10800000	10900000	0	1.08089	0	0.923759	-0.114412	1.05094	0.01	0.942913	-0.084804	1.05158	0	0.95752	-0.062626
2-Aminohexadecane-1,5,15-triol	290.27	228.23	289.262	C16H35NO3	[M+H]+	-	1	5010000	4950000	5120000	1.37803	1.07987	0	0	0	0.0666097	0	0	0	1.05642	0	0	0
Embelin	293.18	221.15	294.183	C17H26O4	[M-H]-	550-24-3	1	40800000	41500000	42200000	0.682185	1.07775	0	0.979865	-0.0293448	1.08059	0.155	1.03303	0.0468777	1.05311	0	0.884682	-0.176769
9-Hydroxy-12-oxo-15(Z)-octadecenoic acid*	311.22	223.17	312.23	C18H32O4	[M-H]-	-	1	40000	40600	41400	0	0.949794	0	0.999635	-0.00052639	1.01562	0.001	0.508525	-0.975608	0	0	0.27683	-1.85293
Guanine	152.06	135.03	151.049	C5H5N5O	[M+H]+	73-40-5	1	65300	63100	64000	0	1.08141	0	0.354171	-1.49748	1.08048	0	2.81643	1.49387	1.05642	0	0.514304	-0.959306
2-Hexylphosphoric Acid	183.08	98.98	182.071	C6H15O4P	[M+H]+	-	1	7460000	7560000	7300000	1.09243	1.08052	0	1.03188	0.0452767	1.07836	0	0.489679	-1.03009	1.03536	0	0.432245	-1.21008
2,5,8-trimethyldeca-2,4,7-triene-1,10-diol	228.196	95.0855	210.162	C13H22O2	[M+NH4]+	-	3	1540000	1520000	1490000	-0.87644	0.119855	0	0.94911	-0.0753523	0.508381	0	0.822233	-0.282381	1.03032	0	0.859729	-0.218046
2-Hydroxy-4-methyl-3-undecanoyloxypentanoic acid methyl ester*	329.23	171.1	330.241	C18H34O5	[M-H]-	-	2	121000	118000	123000	0.303736	1.00595	0	0.873908	-0.194447	1.08017	0	0.686181	-0.543339	1.04473	0	0.219296	-2.18905
Sanleng acid*	329.23	171.1	330.241	C18H34O5	[M-H]-	-	2	121000	118000	123000	-9.71955	1.04195	0	0.873908	-0.194447	1.05603	0	0.686181	-0.543339	0.844664	0	0.219296	-2.18905
Hydroxy ricinoleic acid	313.24	183.14	314.246	C18H34O4	[M-H]-	-	3	325000	313000	323000	0	1.08141	0	0.793983	-0.33282	1.0806	0	0.532559	-0.908988	1.05627	0	0.0825129	-3.59924
Methyl 4-hydroxybenzoate*	151.04	136.02	152.047	C8H8O3	[M-H]-	99-76-3	2	2180000	2130000	2210000	-3.97245	1.07457	0	2.18743	1.12923	1.0784	0	1.10636	0.145826	1.05541	0	0.0326185	-4.93817
Isovanillin*	153.05	65.04	152.047	C8H8O3	[M+H]+	621-59-0	1	1040000	1010000	1010000	-3.92017	1.08139	0	1.76063	0.81609	1.08067	0	1.18528	0.245222	1.0564	0	0.0460807	-4.43969
2',4'-Dihydroxyacetophenone*	153.05	65.04	152.047	C8H8O3	[M+H]+	89-84-9	1	1040000	1010000	1010000	-3.92017	1.08141	0	1.76063	0.81609	1.08073	0.001	1.18528	0.245222	1.05642	0	0.0460807	-4.43969
Bicine	164.09	118.08	163.084	C6H13NO4	[M+H]+	150-25-4	3	381000	370000	367000	-8.53181	1.08139	0	0.891117	-0.166314	0.981534	0.224	0.996651	-0.00483957	1.03887	0.02	0.980511	-0.028394
2-Decanol*	157.16	157.16	158.167	C10H22O	[M-H]-	1120-06-5	3	80000000	83300000	82100000	0	0.00349254	0	1.23391	0.30324	1.07435	0	1.55804	0.639735	0	0	0.676885	-0.563017
6-Hydroxykaempferol-7-O-glucoside*	465.1	303.1	464.096	C21H20O12	[M+H]+	-	2	210000	207000	202000	-0.860025	1.08141	0	1.33615	0.418086	1.08066	0.678	1.0354	0.0501887	1.0563	0.002	0.860131	-0.217372
Quercetin-7-O-rutinoside*	611.16	303.05	610.153	C27H30O16	[M+H]+	147714-62-3	3	1640000	1660000	1710000	1.47261	1.07925	0	1.04742	0.0668406	1.07944	0	1.19401	0.25582	1.05329	0	0.746445	-0.421892
DL-Threonine	120.07	56.05	119.058	C4H9NO3	[M+H]+	80-68-2	3	217000	220000	211000	-2.49864	0.336541	0	0.216465	-2.2078	0.867107	0	0.145825	-2.77769	1.05221	0	0.240485	-2.05598
Lys-Gly	204.13	84.08	203.127	C8H17N3O3	[M+H]+	7563-03-3	3	1520000	1520000	1460000	-2.44937	1.06619	0	0.754886	-0.40567	1.08065	0	1.05285	0.0742941	1.05642	0	0.569299	-0.812741
3-Methyl-2-Oxobutanoic acid	115.04	71.01	116.047	C5H8O3	[M-H]-	759-05-7	3	437000	440000	422000	0	1.07993	0	0.836231	-0.258027	0.945257	0	1.61016	0.687206	0	0	0.362816	-1.46269
14-hydroxy-2,6,10-trimethylpentadeca-2,5,10-trien-4-one*	277.22	277.22	278.225	C18H30O2	[M-H]-	-	1	1620000	1670000	1690000	9.73965	1.00272	0	4.26477	2.09247	0.398782	0	1.71665	0.779597	1.01434	0	1.39711	0.482445
Bis(2-ethylhexyl)phthalate*	391.28	149.02	390.277	C24H38O4	[M+H]+	117-81-7	2	11300000	11800000	11700000	0	1.05664	0	2.24036	1.16373	0	0	1.53655	0.619697	0	0	1.88631	0.915568
3-Hydroxyhexadecanoic acid	271.23	225.22	272.235	C16H32O3	[M-H]-	2398-34-7	3	270000	269000	280000	1.10608	1.08135	0.001	1.01074	0.0154095	1.07587	0.014	0.941491	-0.0869813	1.05258	0	0.645172	-0.632245
L-Glutamine	147.08	84.04	146.069	C5H10N2O3	[M+H]+	56-85-9	3	780000	794000	815000	0	1.08141	0.739	0.194315	-2.36353	1.07999	0	0.294448	-1.76391	1.05642	0	0.203907	-2.29402
3-Methylxanthine	167.06	124.05	166.049	C6H6N4O2	[M+H]+	1076-22-8	3	42800	41400	41000	0	1.04921	0	3.32256	1.73229	0.931587	0.006	3.61087	1.85235	1.03137	0.008	1.94742	0.961564
Scutebarbolide C*	425.22	365.19	424.21	C22H32O8	[M+H]+	-	3	1180000	1140000	1140000	-1.64622	0.105289	0	0.863346	-0.211989	0.0190812	0.006	0.929467	-0.105524	0.0302362	0	0.861677	-0.214781
Senkyunolide M	279.16	121.03	278.152	C16H22O4	[M+H]+	146986-60-9	1	26000000	27000000	25900000	-2.50753	1.03569	0	0.936818	-0.0941592	0.841668	0	0.933748	-0.0988956	1.05529	0	1.00932	0.0133899
LysoPC 16:0	496.34	184.07	495.332	C24H50NO7P	[M+H]+	17364-16-8	2	243000	234000	245000	1.20885	1.01402	0	1.13919	0.188007	1.00447	0.003	0.625359	-0.677242	1.04505	0	0.407056	-1.2967
O-Acetyl-L-carnitine	204.13	85.03	203.116	C9H17NO4	[M+H]+	3040-38-8	3	1360000	1390000	1330000	29.394	1.04758	0	0.692951	-0.529174	1.0328	0	0.585463	-0.772351	0	0	0.460867	-1.11758
12-Oxo-2,3-dinor-10,15-phytodienoic acid	263.17	219.17	264.173	C16H24O3	[M-H]-	197247-23-7	3	338000	354000	349000	1.13997	1.07076	0	1.02486	0.0354292	0.292103	0.023	0.894649	-0.160606	1.05605	0.001	0.714446	-0.485102
Octanoic acid	143.11	143.11	144.115	C8H16O2	[M-H]-	124-07-2	3	140000	140000	146000	0	1.05631	0	0.647833	-0.626307	0.848634	0.483	0.697043	-0.52068	1.05544	0	0.0670541	-3.89853
Myrtucommulone B*	415.21	119.09	414.204	C24H30O6	[M+H]+	54247-23-3	1	23600000	24700000	23700000	0.963364	1.08141	0	1.3052	0.384266	1.08073	0.047	1.05607	0.0787065	1.05642	0.022	1.05546	0.077874
Diethanolamine	106.09	88.08	105.079	C4H11NO2	[M+H]+	111-42-2	3	828000	788000	797000	0	1.04564	0	0.6218	-0.685478	1.07515	0	0.778443	-0.361337	1.05611	0.012	0.943808	-0.0834354
tetrahydrochromone M*	343.15	163.07	342.147	C20H22O5	[M+H]+	-	3	545000	573000	549000	-4.0798	1.07205	0	1.04531	0.0639363	1.00765	0.801	1.01227	0.0175917	1.04255	0	1.05486	0.0770468
Pharboside A	479.26	337.23	480.272	C26H40O8	[M-H]-	-	3	61600	64800	62400	-13.5624	1.08139	0	0.673556	-0.570131	1.08071	0	0.59648	-0.745455	1.04631	0	0.27444	-1.86544
Petroselinic acid*	281.25	281.25	282.256	C18H34O2	[M-H]-	593-39-5	1	1730000	1670000	1640000	3.20002	1.08015	0	0.335703	-1.57474	1.0779	0	0.542289	-0.882865	1.05104	0	0.290252	-1.78462
Elaidic Acid*	281.25	281.25	282.256	C18H34O2	[M-H]-	112-79-8	1	1730000	1670000	1640000	3.20002	1.01811	0	0.335703	-1.57474	1.02729	0	0.542289	-0.882865	0.226588	0	0.290252	-1.78462
3-Hydroxytetradecanoic acid	243.2	197.19	244.204	C14H28O3	[M-H]-	1961-72-4	3	42300	42900	44600	0.41119	0.543059	0	0.702558	-0.509311	1.07115	0.001	0.65985	-0.59979	0.669347	0	0.35943	-1.47622
Aracarpene 2*	299.06	284.02	300.063	C16H12O6	[M-H]-	-	3	770000	803000	811000	13.041	1.08117	0	9.34788	3.22464	1.08029	0	1.13733	0.185657	1.05634	0	0.00766554	-7.0274
7β-Hydroxydarutigenol	337.23	157.12	338.246	C20H34O4	[M-H]-	1188281-99-3	2	2760000	2820000	2920000	-5.93052	0.528831	0	1.53528	0.618505	1.07284	0	2.34481	1.22947	1.04857	0	0.521723	-0.938644
N-(2-Hydroxy-4-methoxyphenyl)acetamide	182.08	91.05	181.074	C9H11NO3	[M+H]+	58469-06-0	3	200000	212000	205000	0	1.07796	0	0.12458	-3.00486	1.08069	0	0.0970422	-3.36524	1.05634	0	0.162675	-2.61994
3,3'-O-Dimethylellagic Acid	329.03	298.98	330.038	C16H10O8	[M-H]-	2239-88-5	3	152000	161000	155000	-3.34316	0.678012	0	16.0362	4.00326	0.872366	0.229	1.07137	0.0994609	0.976935	0	0	0
L-Isoserine	106.05	60.04	105.043	C3H7NO3	[M+H]+	632-13-3	3	2440000	2470000	2580000	-1.8859	1.07573	0	0.126711	-2.98039	1.08008	0	0.0940425	-3.41054	1.05009	0	0.184507	-2.43825
L-Serine	106.05	70.03	105.043	C3H7NO3	[M+H]+	56-45-1	3	1100000	1110000	1160000	0	1.01811	0.005	0.554704	-0.85021	1.02729	0	0.628919	-0.669053	0.226588	0	0.865592	-0.208241
Quercetin-3-O-glucoside (Isoquercitrin)	463.09	300.03	464.096	C21H20O12	[M-H]-	482-35-9	1	32300	34300	32800	0.431883	0.595889	0	2.06909	1.049	1.07967	0.25	1.12201	0.166087	0.994384	0.086	1.24153	0.312115
3-Hydroxybutyric acid	103.04	59.01	104.047	C4H8O3	[M-H]-	300-85-6	2	1380000	1440000	1350000	1.94099	1.08141	0	1.07509	0.104459	1.04961	0.001	1.02887	0.041066	1.05103	0	1.15243	0.204675
Kaempferol-3-O-glucorhamnoside*	595.17	287.06	594.159	C27H30O15	[M+H]+	40437-72-7	1	300000	318000	316000	0.504061	1.05807	0	1.79919	0.847348	0.87302	0.001	2.31832	1.21308	0.995335	0	1.11526	0.157377
Orange I	327.04	171.06	350.034	C16H11N2NaO4S	[M-Na]-	523-44-4	2	49500	52400	52100	0	0.555792	0	1.42997	0.515984	0.905811	0	0.535917	-0.899918	1.05395	0	0.0737996	-3.76024
2-Amino-4-hydroxy-3-methylpentanoic acid	148.1	84.08	147.089	C6H13NO3	[M+H]+	-	3	482000	456000	481000	-4.0514	0.908054	0	0.203664	-2.29573	1.06416	0	0.228263	-2.13123	1.05078	0	0.267993	-1.89973
13S-Hydroperoxy-6Z,9Z,11E-octadecatrienoic acid	309.21	209.05	310.214	C18H30O4	[M-H]-	121107-97-9	3	714000	686000	730000	0	1.04771	0	0.719987	-0.473957	1.07091	0.013	2.02579	1.01848	1.01994	0	1.31734	0.397631
Lauramine oxide	230.25	57.07	229.241	C14H31NO	[M+H]+	1643-20-5	2	1570000	1550000	1480000	-3.90883	1.079	0	1.40303	0.488548	1.0807	0.134	1.1448	0.195095	1.05637	0	1.06438	0.0900107
L-Proline*	116.071	70.0651	115.063	C5H9NO2	[M+H]+	147-85-3	3	1490000	1530000	1590000	0	1.02137	0	0.142764	-2.80829	1.04111	0	0.181008	-2.46588	0.830777	0	0.195624	-2.35385
Undecanedioic acid	215.13	153.13	216.136	C11H20O4	[M-H]-	1852-04-6	1	58100	55200	54800	2.32419	1.03534	0	0.618948	-0.692109	1.07854	0.001	0.693104	-0.528857	1.04417	0	0.415937	-1.26556
Arenarine B	239.13	195.14	240.126	C15H16N2O	[M-H]-	-	2	1020000	1070000	1090000	39.7292	1.08136	0	0.999525	-0.000685836	0.230002	0.002	0.961549	-0.0565676	1.05594	0	0.825312	-0.276988
lancilactone B	463.29	463.29	462.277	C30H38O4	[M+H]+	218915-16-3	2	406000	391000	417000	1.51095	1.04932	0	1.34425	0.426798	1.07924	0	1.05413	0.0760573	1.05019	0	0.392333	-1.34985
Ethyl ferulate*	221.09	133.03	222.089	C12H14O4	[M-H]-	4046-02-0	1	1270000	1350000	1350000	3.61857	0.987519	0	0.60405	-0.72726	0.834106	0	0.474254	-1.07627	1.04155	0	0.0997298	-3.32583
Wampetin	367.12	203.04	366.11	C21H18O6	[M+H]+	89824-26-0	2	256000	239000	252000	0.272392	1.08141	0.014	0.995412	-0.00663392	1.08065	0	1.31421	0.394201	1.05641	0	0.699385	-0.515841
Undecylic Acid	185.15	185.16	186.162	C11H22O2	[M-H]-	112-37-8	2	3640000	3680000	3890000	-1.08018	0.724937	0	1.49104	0.576316	1.01943	0	1.30827	0.387658	0.0183216	0	0.517264	-0.951028
Leonotin	347.19	285.18	348.194	C20H28O5	[M-H]-	26549-00-8	2	68900	71300	73900	-0.864089	1.08139	0	8.01401	3.00252	1.02979	0.021	1.16084	0.215174	0.951173	0	0.0203727	-5.61722
Tetradecasphinganine*	246.24	88.08	245.236	C14H31NO2	[M+H]+	-	3	7340000	6950000	7430000	-0.812206	1.08141	0	0.812126	-0.300224	1.08074	0.163	1.01591	0.0227757	1.05641	0	0.735736	-0.442739
2-Aminotetradecane-1,4-diol*	246.24	88.08	245.236	C14H31NO2	[M+H]+	-	1	7340000	6950000	7430000	1.62441	1.08141	0	0.812126	-0.300224	1.08069	0.164	1.01591	0.0227757	1.05641	0	0.735736	-0.442739
(2E,4E)-11-Methoxy-3,7,11-trimethyldodeca-2,4-dienoic acid	267.2	185.15	268.204	C16H28O3	[M-H]-	53092-52-7	3	419000	403000	433000	-0.748513	0.841701	0	1.2334	0.302637	0.732738	0.004	1.24459	0.315669	0.803157	0.001	0.430625	-1.2155
1-(2,3-dihydroxypropoxy)-3-(((2-(dimethylamino)ethoxy)(hydroxy)phosphoryl)oxy)propan-2-yl palmitate*	554.35	255.23	555.354	C26H54NO9P	[M-H]-	-	1	62100	66700	63800	-1.08236	0.267692	0	1.25156	0.323724	1.02526	0	0.634619	-0.656037	0.27019	0	0.408786	-1.29058
L-Citrulline	176.1	113.07	175.096	C6H13N3O3	[M+H]+	372-75-8	3	120000	112000	113000	0	0.0983196	0	0.162378	-2.62257	1.07602	0	0.133784	-2.90202	1.05488	0	0.0925694	-3.43332
Nicotinamide	123.06	80.05	122.048	C6H6N2O	[M+H]+	98-92-0	2	851000	896000	837000	0	1.07146	0	0.0233323	-5.42153	1.04665	0	0.0375015	-4.73691	0.820353	0	0.0702358	-3.83165
Cis-8,11,14,17-Eicosatetraenoic acid	305.25	79.05	304.24	C20H32O2	[M+H]+	2091-26-1	3	146000	149000	139000	-3.27603	0.0405198	0	2.24593	1.16732	0.72196	0	2.53162	1.34006	0.973313	0	0.811968	-0.300505
Isodunnianin	445.19	59.01	446.194	C24H30O8	[M-H]-	144923-90-0	2	236000	230000	219000	7.18799	1.03202	0	1.27101	0.345976	1.07899	0	0.860736	-0.216358	1.04017	0.001	0.806045	-0.311067
Decanoic acid	171.14	153.14	172.146	C10H20O2	[M-H]-	334-48-5	3	57400	60800	61500	-0.58432	0.595889	0	0.518293	-0.948161	1.07967	0	0.572577	-0.804458	0.994384	0	0.0765798	-3.70689
Ostruthin	297.15	183.01	298.157	C19H22O3	[M-H]-	148-83-4	3	38000	40000	40900	11.7786	1.01386	0	0.712846	-0.488337	1.04348	0	0.517905	-0.949241	1.05621	0	0.341872	-1.54847
Chrysoeriol; 5,7,4'-Trihydroxy-3'-Methoxyflavone*	299.06	284.03	300.063	C16H12O6	[M-H]-	491-71-4	2	894000	955000	954000	-3.67824	0.741462	0	9.99228	3.32081	0.602762	0	1.21172	0.277056	1.05113	0	0.00859111	-6.86294
Ethylparaben	165.06	92.03	166.063	C9H10O3	[M-H]-	120-47-8	2	14900	14100	13900	4.24099	1.08141	0	3.52127	1.81609	1.08016	0.475	1.09206	0.127054	1.03709	0.002	3.40061	1.7658
Butyl isobutyl phthalate*	279.16	149.03	278.152	C16H22O4	[M+H]+	17851-53-5	3	17000000	16200000	17500000	-2.14931	1.08032	0	1.4691	0.554937	1.05142	0	1.92004	0.941135	1.05578	0.004	2.03508	1.02509
de-O-methyllasiodiplodin*	279.16	149.03	278.152	C16H22O4	[M+H]+	-	3	17000000	16200000	17500000	7.52259	1.08069	0	1.4691	0.554937	1.02607	0	1.92004	0.941135	1.04946	0.004	2.03508	1.02509
D-Mannitol*	181.07	101.02	182.079	C6H14O6	[M-H]-	69-65-8	1	23200	21600	21900	-2.20907	0.549796	0	1.46066	0.54662	0.682686	0.003	0.505952	-0.982927	0.86587	0	0.277329	-1.85033
2-Hydroxyhexadecanoic acid*	271.23	225.22	272.235	C16H32O3	[M-H]-	764-67-0	1	88100	81300	86100	2.21216	1.07722	0	0.753202	-0.408892	1.08027	0	0.562966	-0.828881	1.05634	0	0.518446	-0.947735
D-Glucosamine	180.09	163.06	179.079	C6H13NO5	[M+H]+	3416-24-8	3	8200000	7590000	7720000	0	1.08078	0	0.878733	-0.186504	1.08025	0	0.937592	-0.0929682	0	0	0.8842	-0.177555
1-(4,5-dihydroxy-6-methylheptan-2-yl)-10-hydroxy-3a,3b,6,6,9a-pentamethyl-2h,3h,4h,5h,5ah,8h,9h,9bh,10h,11h-cyclopenta[a]phenanthren-7-one	473.36	309.21	474.371	C30H50O4	[M-H]-	-	3	88800	81600	85300	-6.33762	1.08041	0	0.604618	-0.725904	1.07856	0	0.660428	-0.598526	1.05498	0	0.74696	-0.420896
Fusarester B	277.18	205.16	278.188	C17H26O3	[M-H]-	-	1	48200	52400	50800	-0.360775	1.08141	0.001	0.937184	-0.0935953	1.08071	0.001	0.746019	-0.422717	1.05552	0	0.462971	-1.11101
L-Tyrosine*	182.08	136.08	181.074	C9H11NO3	[M+H]+	60-18-4	3	387000	402000	369000	0	0.815688	0	0.126371	-2.98427	1.0577	0.026	0.117941	-3.08387	1.05159	0	0.172201	-2.53783
DL-Tryptophan	205.09	146.06	204.09	C11H12N2O2	[M+H]+	54-12-6	3	108000	111000	102000	-22.4284	1.08133	0	0.127883	-2.9671	1.05297	0	0.087316	-3.51761	1.04109	0	0.179924	-2.47454
Quercetin-3-O-galactoside (Hyperin)	463.09	300.03	464.096	C21H20O12	[M-H]-	482-36-0	1	62300	61400	66500	0.431883	1.08101	0	1.60388	0.681562	1.07561	0	1.42539	0.511355	0	0.013	1.12761	0.173272
N-Methyl-Trans-4-Hydroxy-L-Proline	146.08	82.07	145.074	C6H11NO3	[M+H]+	4252-82-8	3	23400	21500	22400	0	1.08139	0	0.676821	-0.563155	1.08069	0.001	0.534415	-0.903967	1.05642	0	0.39478	-1.34088
2-Aminotetradecane-1,11,13-triol	262.24	88.08	261.23	C14H31NO3	[M+H]+	-	1	697000	645000	650000	0.762667	1.08141	0	0.963511	-0.0536265	1.08031	0	0	0	1.05602	0	0.666672	-0.584951
5'-Deoxy-5'-(methylthio)adenosine	298.1	136.06	297.09	C11H15N5O3S	[M+H]+	2457-80-9	3	45200	41900	42000	0	1.08141	0	0.138487	-2.85217	1.06038	0	0.191139	-2.3873	1.04064	0	0.0573876	-4.12312
Inositol*	179.05	59.01	180.063	C6H12O6	[M-H]-	87-89-8	1	3290000	3100000	3380000	0.558484	1.08141	0	0.19557	-2.35424	1.06038	0	0.226893	-2.13991	1.04064	0	0.14784	-2.75789
(E)-Ethyl 3-(4-hydroxyphenyl)acrylate	191.07	117.04	192.079	C11H12O3	[M-H]-	7362-39-2	3	123000	130000	135000	0.523365	1.0814	0	6.85083	2.77628	1.08068	0	1.46394	0.549854	1.05609	0.007	1.09402	0.129644
Piperonylic acid	165.02	91.02	166.027	C8H6O4	[M-H]-	94-53-1	2	91900	99900	98900	3.02995	1.08139	0	1.29349	0.371266	1.08069	0.006	1.42809	0.514087	1.05642	0.001	0.628066	-0.671012
Pharboside G	477.24	335.22	478.257	C26H38O8	[M-H]-	-	3	128000	140000	137000	-10.8958	1.08141	0	0.637144	-0.650308	1.08073	0	0.408972	-1.28993	1.05641	0	0.0669674	-3.9004
3-Hydroxy-L-phenylalanine*	182.08	136.08	181.074	C9H11NO3	[M+H]+	587-33-7	3	347000	318000	342000	1.64762	0.406784	0	0.146041	-2.77556	0.157594	0	0.130427	-2.93868	0.220812	0	0.188125	-2.41024
N-Phenylacetylglycine	194.08	91.05	193.074	C10H11NO3	[M+H]+	500-98-1	3	115000	117000	125000	0	0.175637	0	0.957813	-0.0621834	1.02237	0.001	0.828064	-0.272187	1.05328	0	0.26001	-1.94336
D-Sucrose*	341.11	119.03	342.116	C12H22O11	[M-H]-	57-50-1	1	282000	279000	304000	-0.293162	0.968305	0	0.304351	-1.71619	1.07978	0	0.265817	-1.9115	0.962017	0	0.112452	-3.15261
1-Amino-1-cyclobutane-carboxylic-acid*	116.07	70.07	115.063	C5H9NO2	[M+H]+	22264-50-2	3	1560000	1550000	1440000	1.72309	1.0251	0	0.237567	-2.07359	1.07383	0	0.296878	-1.75206	1.05395	0	0.201853	-2.30862
Pterolactam*	116.07	70.07	115.063	C5H9NO2	[M+H]+	38072-88-7	3	1560000	1550000	1440000	-2.58463	1.05156	0	0.237567	-2.07359	1.07256	0	0.296878	-1.75206	1.02676	0	0.201853	-2.30862
2,5-Dihydroxybenzoic acid; Gentisic Acid*	153.02	109.03	154.027	C7H6O4	[M-H]-	490-79-9	3	91000	90100	98300	0	0.50887	0	0.810465	-0.303178	1.04842	0	2.63329	1.39686	0.899465	0	0.579847	-0.786255
2,3-Dihydroxybenzoic Acid*	153.02	109.03	154.027	C7H6O4	[M-H]-	303-38-8	3	91000	90100	98300	0	1.08132	0	0.810465	-0.303178	1.08002	0	2.63329	1.39686	1.05548	0	0.579847	-0.786255
(+)-7-iso-Jasmonic acid	209.12	59.01	210.126	C12H18O3	[M-H]-	62653-85-4	3	494000	453000	492000	8.12937	1.08125	0	1.03853	0.0545376	0.071613	0	1.11909	0.162324	0	0.021	1.00701	0.010076
6-O-Acetyl-3-O-(4-O-malonyl)-xylosylcycloastragenol	751.42	437.19	750.419	C40H62O13	[M+H]+	-	3	219000	213000	199000	-1.73004	1.06451	0	0.990887	-0.0132073	0.997312	0	0.562807	-0.829288	0	0	0.152792	-2.71036
Neoligustilide	191.11	135.08	190.099	C12H14O2	[M+H]+	-	3	94800	93200	102000	0	1.07967	0	8.0721	3.01294	1.06836	0	9.63371	3.26809	1.04398	0	9.68099	3.27515
2-Hydroxyisobutyric acid*	103.04	57.04	104.047	C4H8O3	[M-H]-	594-61-6	2	1070000	974000	1020000	1.94099	1.06202	0	1.31998	0.40052	0.973451	0	0.410675	-1.28393	1.05593	0	0.0724956	-3.78596
2-Hydroxybutyric Acid*	103.04	57.04	104.047	C4H8O3	[M-H]-	3347-90-8	2	1070000	974000	1020000	0	1.08125	0	1.31998	0.40052	1.07308	0	0.410675	-1.28393	1.05635	0	0.0724956	-3.78596
2,6-Dimethyl-7-octene-2,3,6-triol	187.13	97.06	188.141	C10H20O3	[M-H]-	73815-21-1	3	262000	238000	247000	0	0.93108	0	0.832985	-0.263638	0.716215	0	0.757467	-0.400745	1.05467	0	0.292433	-1.77382
Stearamide	284.3	102.09	283.288	C18H37NO	[M+H]+	124-26-5	3	80200	72800	75700	1.05524	1.06626	0	1.15308	0.205492	0	0.001	0.748733	-0.417477	0	0	0.685591	-0.544581
Aspergillusene A	233.15	217.12	234.162	C15H22O2	[M-H]-	-	3	68800	75800	73500	6.8624	1.08141	0	1.07578	0.10538	1.08074	0.029	1.23205	0.301058	1.05642	0.002	0.804156	-0.314453
9,12,13-TriHOME; 9(S),12(S),13(S)-Trihydroxy-10(E)-octadecenoic acid	329.23	211.14	330.241	C18H34O5	[M-H]-	97134-11-7	3	86600	95700	91300	0	1.08005	0	1.16579	0.221309	1.07505	0.681	1.01052	0.0150993	1.05449	0	0.399919	-1.32222
4',6-Dihydroxyflavone	253.05	171.1	254.058	C15H10O4	[M-H]-	63046-09-3	3	171000	164000	181000	-2.37107	1.0575	0	1.17098	0.227712	1.06752	0.001	1.56692	0.647933	1.0352	0	0.240969	-2.05308
12-Hydroxyoctadecanoic acid	299.26	253.25	300.266	C18H36O3	[M-H]-	106-14-9	2	32200	30900	29100	-1.33663	0.987301	0.294	1.00818	0.0117504	1.05893	0.069	1.45538	0.541399	0.910839	0.005	0.517965	-0.949072
3-Hydroxylup-20(29)-en-28-al (Betulinaldehyde)	441.37	441.37	440.365	C30H48O2	[M+H]+	13159-28-9	3	321000	352000	350000	-2.26566	0.960707	0	0.357557	-1.48375	0.571632	0.001	0.880135	-0.184203	0.524129	0	0.296584	-1.75349
Dibutyl phthalate*	279.16	149.02	278.152	C16H22O4	[M+H]+	84-74-2	3	9610000	9350000	8710000	1.43287	0.828268	0	0.940665	-0.0882472	1.07575	0	0.990894	-0.0131978	1.04264	0	1.06321	0.0884276
17-Hydroxylinolenic acid	293.21	113.1	294.219	C18H30O3	[M-H]-	-	1	36100	33400	36800	1.70525	1.06056	0	0.470363	-1.08815	1.07945	0.175	0.903871	-0.145812	0.684026	0	0.282299	-1.82471
Icariside E4	507.23	238.12	506.215	C26H34O10	[M+H]+	126253-42-7	3	96400	87800	89100	5.91456	1.00922	0	0.0140706	-6.15117	1.04728	0	0.485299	-1.04305	0.976497	0	0	0
13(S)-HODE;13(S)-Hydroxyoctadeca-9Z,11E-dienoic acid*	295.23	195.14	296.235	C18H32O3	[M-H]-	10219-69-9	1	226000	230000	248000	2.37105	0.813281	0	0.739049	-0.436258	1.06587	0	0.824841	-0.277812	1.02746	0	0.249963	-2.00022
5-Aminolevulinic Acid*	132.07	86.06	131.058	C5H9NO3	[M+H]+	106-60-5	3	1560000	1440000	1590000	0	0.489797	0	0.135573	-2.88285	1.07229	0	0.152719	-2.71105	1.04569	0	0.174072	-2.52224
2,6-Di-tert-butylphenol*	205.16	189.13	206.167	C14H22O	[M-H]-	128-39-2	1	1930000	1820000	1740000	0.97485	0.489797	0	1.20587	0.270078	1.07229	0	1.02833	0.0402978	1.04569	0	0.985831	-0.0205878
2-Hydroxy-4-methylpentanoic acid	131.07	85.07	132.079	C6H12O3	[M-H]-	498-36-2	1	521000	470000	498000	3.81471	1.05529	0	0.755896	-0.40374	0.814886	0	0.429932	-1.21782	1.04917	0	0.177531	-2.49386
L-Homomethionine	164.07	56.05	163.067	C6H13NO2S	[M+H]+	25148-30-5	2	273000	293000	265000	0	1.06503	0.17	0.690771	-0.53372	0.69688	0.19	1.13017	0.17654	0.682744	0.173	0.767883	-0.381042
L-Phenylalanine	166.09	120.08	165.079	C9H11NO2	[M+H]+	63-91-2	1	1310000	1330000	1210000	0	1.08141	0	0.136875	-2.86907	1.08072	0	0.164399	-2.60472	1.05642	0	0.166271	-2.58839
2,4-Dinitrophenol	183	109.02	184.012	C6H4N2O5	[M-H]-	51-28-5	2	61900	63500	68300	0.546434	0.683619	0	1.06888	0.096095	1.05332	0	0.782177	-0.354433	1.055	0	0.393207	-1.34664
3-Chloroaniline	128.03	93.06	127.019	C6H6ClN	[M+H]+	108-42-9	1	13800000	14100000	15200000	-2.34327	1.05594	0	0.995354	-0.00671909	1.06499	0	1.02816	0.0400615	1.04927	0	1.02935	0.0417334
5,6,7,8-Tetrahydro-2-naphthoic acid	175.08	131.09	176.084	C11H12O2	[M-H]-	1131-63-1	3	125000	139000	131000	0.571179	1.08104	0	0.60685	-0.720588	1.07324	0	0.842022	-0.248071	1.05443	0	0.528622	-0.91969
N-Fructosyl Pyroglutamate	290.09	128.04	291.095	C11H17NO8	[M-H]-	-	3	58800	58200	64000	-2.75778	1.07593	0	0.526822	-0.924612	1.06429	0	0.653241	-0.614313	1.05362	0	0.280019	-1.8364
3,5-Diacetyltambulin	429.12	385.09	428.111	C22H20O9	[M+H]+	-	2	426000	385000	397000	-1.86429	1.08141	0	1.17173	0.228637	0.290244	0	0.844482	-0.243862	1.0561	0	1.17643	0.234417
Azelaic acid	187.1	125.1	188.105	C9H16O4	[M-H]-	123-99-9	1	2230000	2460000	2430000	3.20688	1.08141	0	0.700927	-0.512663	1.08072	0	0.629627	-0.667431	1.05642	0	0.352952	-1.50246
Triethyl citrate	277.13	115.04	276.121	C12H20O7	[M+H]+	77-93-0	2	96500	98800	107000	1.44338	1.07953	0	0.844611	-0.243642	0	0.001	0.808732	-0.306266	0.776118	0	0.505108	-0.985337
α-Linolenic Acid*	277.22	277.22	278.225	C18H30O2	[M-H]-	463-40-1	1	12800000	11500000	12400000	2.16437	1.06168	0	3.34702	1.74288	1.06934	0	1.28422	0.360897	1.04866	0	1.22397	0.291565
1-Naphthol*	143.05	115.06	144.058	C10H8O	[M-H]-	90-15-3	3	42600	47400	44200	4.89339	1.07488	0	1.00872	0.0125226	0.528914	0	0.587143	-0.768217	0.982925	0.079	1.1697	0.226136
2-Ethynyl-5-Methoxybenzo-1,4-Quinone	163.039	77.0392	162.032	C9H6O3	[M+H]+	82511-23-7	3	2450000	2500000	2250000	0.61335	1.00196	0	1.04398	0.0620994	0	0	0.973686	-0.0384713	1.01599	0	1.05079	0.071475
6-Deoxyfagomine	132.1	57.03	131.095	C6H13NO2	[M+H]+	197449-09-5	3	1160000	1270000	1140000	0	0.975074	0.004	2.61665	1.38772	1.0625	0	2.45514	1.29581	1.05376	0.007	1.06303	0.0881771
N-(3-hydroxy-4-methoxyphenethyl)-4-hydroxybutanamide	268.15	136.06	267.147	C14H21NO4	[M+H]+	-	3	65900	69300	73700	-9.69591	1.07798	0	0.665375	-0.587761	1.08054	0.06	0.974416	-0.0373896	1.04404	0.001	0.20003	-2.32171
Trigonelline	138.06	94.07	137.048	C7H7NO2	[M+H]+	535-83-1	3	36100	32400	35300	0	1.06065	0	1.2958	0.373845	1.08037	0.011	1.22188	0.289097	1.05185	0.007	2.5214	1.33422
10-Hydroxydecanoic acid	187.13	141.13	188.141	C10H20O3	[M-H]-	1679-53-4	1	66100	63600	71000		1.0811	0	0.766389	-0.383851	1.07948	0	0.498132	-1.0054	1.05629	0.001	0.253097	-1.98224
Isomyristicin	193.09	137.06	192.079	C11H12O3	[M+H]+	487-62-7	3	1740000	1560000	1710000		1.07918	0	3.49415	1.80494	1.07926	0	0.901913	-0.14894	1.05568	0	0.00757495	-7.04455
4-Hydroxyacetophenone	135.05	92.03	136.052	C8H8O2	[M-H]-	99-93-4	1	138000	133000	148000		1.05408	0	0.275245	-1.86121	1.03312	0.003	0.487554	-1.03637	1.05613	0	0.431336	-1.21312
Hexadecanamide	256.26	102.09	255.256	C16H33NO	[M+H]+	629-54-9	1	194000	202000	217000		1.0634	0	0.403928	-1.30783	1.06515	0	0.244252	-2.03356	1.05632	0	0.29908	-1.74139
4-Hydroxybenzoic acid	137.02	93.03	138.032	C7H6O3	[M-H]-	99-96-7	2	641000	672000	598000		1.08141	0	1.93792	0.954508	1.08072	0	1.30341	0.382296	1.05639	0	1.40187	0.487356
L-Isoleucine*	132.102	86.0964	131.095	C6H13NO2	[M+H]+	73-32-5	3	1530000	1390000	1390000		1.0814	0	0.136383	-2.87427	1.07961	0	0.166589	-2.58564	1.05634	0	0.157457	-2.66697
Quercetin-3-O-neohesperidoside*	611.16	303.05	610.153	C27H30O16	[M+H]+	29662-79-1	3	1510000	1620000	1700000		1.0814	0	1.77191	0.825302	1.06502	0	2.14383	1.10019	1.05532	0.001	1.28761	0.364697
2-(dodecanoyloxy)acetic acid	257.17	199.17	258.183	C14H26O4	[M-H]-	-	2	100000	96200	89000		1.08135	0	0.606596	-0.721193	1.08043	0	0.698037	-0.518624	1.02364	0	0.218577	-2.19379
Vanillin; 4-Hydroxy-3-Methoxybenzaldehyde*	151.04	136.02	152.047	C8H8O3	[M-H]-	121-33-5	2	12300000	13800000	13300000		1.07739	0	2.12046	1.08438	0.965315	0	1.06331	0.088562	1.05348	0	0.0225468	-5.47093
4-hydroxy-3-(2-hydroxy-3-methylbut-3-en-1-yl)benzoic acid	223.1	149.02	222.089	C12H14O4	[M+H]+	-	1	1290000	1450000	1370000		1.07997	0	0.972174	-0.0407132	1.05202	0	0.930443	-0.104011	1.05619	0	0.867844	-0.204493
1,14-Tetradecanedioic Acid	257.18	195.18	258.183	C14H26O4	[M-H]-	821-38-5	1	42600	46100	41100		1.08138	0	0.779752	-0.358912	1.07886	0.001	0.593279	-0.753217	1.05386	0	0.518388	-0.947896
Integracide H	599.4	337.21	598.387	C36H54O7	[M+H]+	-	3	55100	61200	61200		1.08018	0	0.792422	-0.33566	1.08073	0.01	0.924379	-0.113444	1.05642	0.005	0.905536	-0.143156
2,5-O-Di-CinnamylSorbitol*	415.212	119.086	414.204	C24H30O6	[M+H]+	-	1	21300000	23000000	24000000		1.07007	0	1.30716	0.386439	0.0098657	0	1.05836	0.0818308	0.578874	0	1.15262	0.204915
Pyran[3,4-b]indole-2-ketone	188.07	118.07	187.063	C11H9O2N	[M+H]+	-	1	98300	111000	106000		1.08074	0	0.181708	-2.46031	1.05315	0	0.139071	-2.84611	1.03433	0	0.151109	-2.72634
Isopimaric acid*	301.22	301.22	302.225	C20H30O2	[M-H]-	5835-26-7	2	168000	149000	164000		1.08078	0	0.555167	-0.849007	1.08072	0	0.554274	-0.85133	1.05632	0	0.555917	-0.847058
5-Hydroxy-8,8-dimethyl-1,3,4,4a,4b,5,6,7,8a,9-decahydrophenanthren-2-one	249.18	193.12	248.178	C16H24O2	[M+H]+	-	3	775000	768000	855000		1.08141	0.004	0.997495	-0.00361889	1.07319	0	1.0561	0.0787421	1.05261	0	0.770088	-0.376905
Methylmalonic acid*	117.02	73.03	118.027	C4H6O4	[M-H]-	516-05-2	1	1730000	1900000	1930000		1.08137	0	0.76854	-0.379807	1.08062	0	0.596177	-0.746188	1.05637	0	0.255614	-1.96796
Succinic acid*	117.019	73.0295	118.027	C4H6O4	[M-H]-	110-15-6	1	1730000	1900000	1930000		1.08141	0	0.76854	-0.379807	1.08073	0	0.596177	-0.746188	1.0556	0	0.255614	-1.96796
DL-2-Aminoadipic acid	162.08	98.06	161.069	C6H11NO4	[M+H]+	542-32-5	3	41300	38800	36600		1.0706	0	0.46387	-1.10821	1.06283	0.002	0.626329	-0.675007	1.05241	0.006	0.82913	-0.270331
5-Methyl-7-methoxyisoflavone	267.1	207.08	266.094	C17H14O3	[M+H]+	82517-12-2	3	275000	256000	289000		1.0814	0	3.15958	1.65973	0.666273	0.056	0.974842	-0.0367597	1.00887	0	0	0
Prunetin (5,4'-Dihydroxy-7-methoxyisoflavone)*	283.06	268.04	284.068	C16H12O5	[M-H]-	552-59-0	3	58500	59400	65400		0.977786	0	1.21852	0.285126	0.513896	0.006	3.45774	1.78983	1.0461	0	0.0466626	-4.42159
Dimethylmalonic acid*	131.035	87.0459	132.042	C5H8O4	[M-H]-	595-46-0	3	247000	242000	271000		1.08141	0	0.738037	-0.438234	1.08073	0.006	0.579518	-0.787074	1.05641	0.004	0.532187	-0.909995
2-Methylsuccinic acid*	131.03	87.05	132.042	C5H8O4	[M-H]-	498-21-5	3	247000	242000	271000		0.988866	0	0.738037	-0.438234	1.04732	0.006	0.579518	-0.787074	1.05616	0.004	0.532187	-0.909995
Monomethyl succinate*	131.035	87.0452	132.042	C5H8O4	[M-H]-	3878-55-5	3	247000	242000	271000		1.06149	0	0.738037	-0.438234	1.00206	0.006	0.579518	-0.787074	1.05378	0.004	0.532187	-0.909995
Diethyl phthalate*	221.08	133.03	222.089	C12H14O4	[M-H]-	-	1	1170000	1210000	1320000		1.08141	0	0.973921	-0.0381228	1.08072	0.004	0.537438	-0.895829	1.04697	0	0.0882958	-3.50151
Histidinol	142.1	124.09	141.09	C6H11N3O	[M+H]+	501-28-0	3	1930000	2020000	2170000		0.983383	0	0.625734	-0.676378	0.872823	0.099	0.858175	-0.220657	0.914637	0.004	0.525798	-0.927421
Crepenynic acid*	277.217	59.0139	278.225	C18H30O2	[M-H]-	2277-31-8	3	26700	25700	23600		1.07184	0	3.17668	1.66752	1.08039	0.029	1.42164	0.507553	0	0.058	1.25615	0.32901
Farrerol	299.09	269.05	300.1	C17H16O5	[M-H]-	24211-30-1	3	1760000	1660000	1890000		1.08141	0	10.6344	3.41067	1.0805	0	1.1599	0.213996	1.05641	0	0.00822292	-6.92613
L-Glutamic acid	148.06	84.04	147.053	C5H9NO4	[M+H]+	56-86-0	3	1000000	883000	941000		1.08141	0	0.281417	-1.82922	0.955556	0	0.279697	-1.83806	0	0	0.342089	-1.54755
Confertifoline	233.16	233.16	234.162	C15H22O2	[M-H]-	1811-23-0	3	6670000	7350000	7540000		1.08139	0	0.758254	-0.399247	1.07936	0	1.31602	0.396182	1.05614	0	0.713928	-0.486149
alpha-Hydroxylinoleic acid*	295.23	195.14	296.235	C18H32O3	[M-H]-	57818-44-7	1	233000	222000	251000		1.08141	0	0.848354	-0.237261	1.08073	0.002	0.915679	-0.127087	1.03906	0.001	0.277799	-1.84789
Muconic acid	141.02	59.01	142.027	C6H6O4	[M-H]-	1119-72-8	1	46900000	50800000	53300000		1.05663	0	0.881013	-0.182765	0.161472	0	0.760647	-0.3947	1.0521	0	0.350474	-1.51262
Luteolin-7-O-rutinoside*	595.166	287.055	594.159	C27H30O15	[M+H]+	3563-98-2	1	215000	191000	212000		1.08112	0	2.8579	1.51496	1.08063	0	2.73735	1.45278	1.05595	0.454	0.911887	-0.133073
Indole	118.07	91.05	117.058	C8H7N	[M+H]+	120-72-9	3	107000	105000	118000		0.439042	0	1.17319	0.23044	1.04588	0.002	1.30264	0.381434	1.04445	0.028	1.49882	0.583827
L-Ornithine	133.1	116.07	132.09	C5H12N2O2	[M+H]+	70-26-8	3	143000	126000	137000		1.04711	0	0.438381	-1.18974	1.07848	0	0.103341	-3.27451	1.05469	0.035	0.723647	-0.466641
Ricinoleic acid	297.24	183.14	298.251	C18H34O3	[M-H]-	141-22-0	1	51900	58500	53200		0.438615	0	0.543312	-0.880147	1.04417	0	0.422824	-1.24187	0.873791	0.005	0.15359	-2.70284
5,8-dihydroxy-10-methoxy-2-propylbenzo[h]chromen-4-one	299.09	284.03	300.1	C17H16O5	[M-H]-	-	2	746000	840000	762000		1.07919	0	10.0105	3.32345	0.73009	0.005	1.38588	0.470801	0.883833	0	0	0
Choline	104.11	60.08	104.107	C5H14NO+	[M]+	62-49-7	3	158000	168000	147000		1.0232	0	0.608876	-0.71578	0.889999	0	0.498185	-1.00525	1.02106	0	0.536339	-0.898782
Myricatomentogenin*	343.15	163.08	342.147	C20H22O5	[M+H]+	-	1	592000	519000	555000		1.08125	0	1.06287	0.0879655	1.0303	0	1.04339	0.0612735	1.05466	0	1.12148	0.16541
eicosa-5Z,8Z,14Z-trienoic acid	307.26	95.08	306.256	C20H34O2	[M+H]+	90105-02-5	3	1980000	1780000	2010000		0.96633	0	0.995645	-0.00629659	0.982043	0	0.500909	-0.997381	1.04886	0	0.0879999	-3.50635
N-(12-methyltetradecyl)propionamide	284.3	88.08	283.288	C18H37NO	[M+H]+	-	2	133000	126000	117000		1.06633	0	0.959181	-0.0601254	1.07717	0	0.587587	-0.767125	1.05222	0	0.567365	-0.817652
Lauroyl diethanolamide	288.25	242.25	287.246	C16H33NO3	[M+H]+	120-40-1	3	769000	838000	877000		1.08141	0	1.03011	0.0427967	1.08073	0	0.821048	-0.284461	1.05642	0	0.912982	-0.131342
Previtexilactone	377.23	317.21	378.241	C22H34O5	[M-H]-	61263-52-3	3	130000	139000	149000		0.342608	0	0.776792	-0.364401	1.0793	0	0.824142	-0.279035	1.05577	0	0.283192	-1.82015
11(S)-Hede	325.27	279.23	324.266	C20H36O3	[M+H]+	330800-90-3	3	82600	79900	90800		1.06236	0	0.752981	-0.409315	0.0416126	0	0.673867	-0.569464	1.04368	0	0.0629794	-3.98898
Homoeriodictyol	303.09	153.02	302.079	C16H14O6	[M+H]+	446-71-9	3	56800	62100	54600		1.04438	0	4.24415	2.08547	1.0249	0	1.46102	0.546973	1.05493	0	0.0550335	-4.18355
5-hydroxyindene-1,3-dione	163.04	133.03	162.032	C9H6O3	[M+H]+	131977-61-2	2	349000	397000	386000		0.724662	0	0.815202	-0.294771	1.03413	0	0.957192	-0.0631191	1.02946	0	1.1472	0.198111
sanshodiol	359.15	137.06	358.142	C20H22O6	[M+H]+	-	2	140000	155000	160000		0.272188	0	42.0165	5.39288	1.06794	0.004	38.0799	5.25096	0	0.001	0	0
Nicotinic acid (Vitamin B3)	124.04	78.03	123.032	C6H5NO2	[M+H]+	59-67-6	3	75200	68400	66100		1.04872	0.001	0.803456	-0.31571	0.460841	0.001	0.912682	-0.131816	1.05244	0.003	1.11806	0.161004
3,4-Methylenedioxycinnamaldehyde	177.05	149.02	176.047	C10H8O3	[M+H]+	58095-77-5	3	134000	134000	150000		1.07867	0.081	0.81741	-0.290868	1.06387	0	0.882823	-0.179805	0	0	0.887756	-0.171764
D-Allo-Isoleucine*	132.1	86.1	131.095	C6H13NO2	[M+H]+	1509-35-9	3	1380000	1290000	1480000		1.08141	0	0.155653	-2.68359	1.08074	0	0.173009	-2.53108	1.05642	0	0.191446	-2.38499
4-Hydroxybenzaldehyde	121.03	92.03	122.037	C7H6O2	[M-H]-	123-08-0	1	229000	257000	228000		1.08141	0.033	1.20484	0.268843	1.08072	0.009	0.378972	-1.39984	1.0563	0.002	0	0
LysoPC 18:2	520.34	184.07	519.332	C26H50NO7P	[M+H]+	-	2	181000	158000	173000		1.07914	0	2.46297	1.3004	1.07913	0	1.41196	0.497703	1.05453	0	0.503247	-0.990662
Ethyl (10Z,13Z)-hexadeca-10,13-dienoate	279.23	261.23	280.24	C18H32O2	[M-H]-	-	2	130000	124000	113000		1.0669	0	0.41947	-1.25336	0.235518	0	0.85464	-0.226611	0.96574	0	0.664553	-0.589544
Nectandrin B*	345.17	137.06	344.162	C20H24O5	[M+H]+	74683-16-2	2	1800000	1890000	2060000		1.08137	0	1.97963	0.985228	1.08067	0	0.366496	-1.44813	1.02602	0	0.0117409	-6.41231
fragransin A2*	345.17	137.06	344.162	C20H24O5	[M+H]+	-	2	1800000	1890000	2060000		1.07877	0	1.97963	0.985228	1.07654	0	0.366496	-1.44813	0.971893	0	0.0117409	-6.41231
tetrahydrofuroguaiacin B*	345.17	137.06	344.162	C20H24O5	[M+H]+	131829-51-1	2	1800000	1890000	2060000		1.08137	0.009	1.97963	0.985228	0.659009	0.007	0.366496	-1.44813	0.904684	0.003	0.0117409	-6.41231
(3,7-dimethyl-11-oxododeca-2,6-dienyl)acetate	265.18	205.16	266.188	C16H26O3	[M-H]-	-	3	9600000	10300000	11100000		1.07283	0.347	0.951213	-0.0721598	0.85749	0.012	0.903517	-0.146377	1.0538	0	0.733976	-0.446195
Gln-Gly	204.1	84.04	203.091	C7H13N3O4	[M+H]+	2650-65-9	3	1500000	1300000	1430000		1.08018	0.005	0.69071	-0.533849	0	0.004	0.6404	-0.642955	0	0.002	0.385355	-1.37574
3-hydroxy-1-methylpyrrolidin-2-one*	116.07	70.06	115.063	C5H9NO2	[M+H]+	132996-63-5	3	946000	864000	995000		1.0814	0	0.160507	-2.63929	1.07461	0	0.174912	-2.5153	0.565489	0	0.197547	-2.33973
8,15R-Epoxypimaran-16-ol	307.26	95.09	306.256	C20H34O2	[M+H]+	-	3	158000	178000	179000		1.08141	0.199	0.869066	-0.202462	1.08072	0	0.553815	-0.852524	1.05638	0	0.0715956	-3.80399
Candicine	180.14	123.07	180.138	C11H18NO+	[M]+	6656-13-9	3	35500	31800	36600		1.06474	0	0.469194	-1.09174	1.0665	0.003	0.371401	-1.42895	1.04386	0	0.243323	-2.03905
L-Valine*	118.09	72.08	117.079	C5H11NO2	[M+H]+	72-18-4	3	991000	871000	987000		1.04711	0.001	0.121546	-3.04043	0.734433	0.001	0.115443	-3.11475	0	0.001	0.144625	-2.78961
3-O-Glucoside-3-hydroxy-y-butyrolactone	265.08	103.04	264.084	C10H16O8	[M+H]+	-	3	33600	38300	38000		0.251079	0.017	0.672476	-0.572445	0.857943	0.038	0.574798	-0.798874	0.93602	0.001	0	0
2-Furoic acid	111.01	67.02	112.016	C5H4O3	[M-H]-	88-14-2	3	177000	172000	154000		0.999764	0.003	1.03785	0.0535997	1.04977	0.11	1.15369	0.206259	1.01512	0.072	0.810496	-0.303124
Malonic acid	103	59.01	104.011	C3H4O4	[M-H]-	141-82-2	3	1380000	1520000	1320000		1.0812	0.003	1.14013	0.189194	1.08074	0.877	1.0127	0.0182104	1.05605	0.242	0.912506	-0.132095
Eucommiol	187.1	169.09	188.105	C9H16O4	[M-H]-	55930-44-4	1	297000	337000	338000		1.08137	0.003	1.15844	0.212189	1.08071	0.3	0.926963	-0.109417	1.05637	0.011	0.491048	-1.02606
Pimar-8(14)-en-18-oic acid	305.25	121.1	304.24	C20H32O2	[M+H]+	5335-52-4	3	160000	182000	183000		1.08138	0.264	1.09267	0.127854	1.08073	0.12	0.859623	-0.218225	1.05642	0.049	0.765585	-0.385365
Cinchonain Ib*	453.11	343.08	452.111	C24H20O9	[M+H]+	85081-24-9	3	980000	1130000	1060000		1.07236	0.47	0.953174	-0.0691885	0.786115	0.05	0.76587	-0.384828	1.04723	0.156	0.880335	-0.183876
polygodial*	235.17	179.11	234.162	C15H22O2	[M+H]+	6754-20-7	1	396000	368000	341000		1.08141	0.023	1.29857	0.376923	1.08073	0	1.41981	0.505698	1.05642	0.727	1.0186	0.0265864
7β-H-9(10)-ene-11,12-Epoxy-8-oxoeremophilane*	235.17	179.11	234.162	C15H22O2	[M+H]+	-	1	396000	368000	341000		1.06874	0.023	1.29857	0.376923	1.08009	0	1.41981	0.505698	1.04931	0.727	1.0186	0.0265864
γ-Linolenic Acid*	277.22	277.22	278.225	C18H30O2	[M-H]-	506-26-3	1	1980000	1920000	2210000		0.690628	0	4.65681	2.21934	1.05197	0.004	1.85702	0.892993	1.05146	0.053	0.818252	-0.289382
trans-Aconitic acid	175.02	98.98	174.016	C6H6O6	[M+H]+	4023-65-8	2	885000	1020000	999000		1.08112	0.331	1.15338	0.205874	1.08073	0.071	1.47356	0.559311	1.05642	0.004	1.08515	0.117897
14-Amino-15-hydroxy-11-methylpentadecanoic acid	288.25	88.08	287.246	C16H33NO3	[M+H]+	-	1	1530000	1480000	1710000		1.07727	0.109	1.03826	0.0541706	1.06725	0.002	0.859226	-0.218891	1.0531	0.055	0.873874	-0.194503
Levopimaric acid*	301.22	301.22	302.225	C20H30O2	[M-H]-	79-54-9	2	158000	137000	141000		1.07482	0	0.78704	-0.345491	1.07904	0.005	0.657616	-0.604682	1.05469	0	0.507413	-0.978768
γ-Aminobutyric acid	104.07	69.03	103.063	C4H9NO2	[M+H]+	56-12-2	3	82800	93000	80800		1.08134	0.006	0.156132	-2.67916	1.08011	0.018	0.545755	-0.873674	1.05455	0.007	0.401476	-1.31661
Betaine*	118.09	58.07	117.079	C5H11NO2	[M+H]+	107-43-7	1	1890000	1620000	1710000		1.08141	0	0.310039	-1.68948	1.08073	0.005	0.635904	-0.65312	1.05642	0.001	0.476759	-1.06867
1-Eicosanol	297.32	183.21	298.324	C20H42O	[M-H]-	629-96-9	3	44100	51500	48000		1.02993	0.334	0.790582	-0.339012	1.06434	0.123	0.447428	-1.16027	1.03419	0.084	0.277533	-1.84927
Iminodiacetic acid	132.03	88.04	133.037	C4H7NO4	[M-H]-	142-73-4	3	16300	19000	17700		1.08141	0.143	0.103978	-3.26566	1.0795	0.457	1.29066	0.368108	1.05636	0.15	0.116893	-3.09674
5-[2-(hydroxymethyl)-5,5,8a-trimethyl-1,4,4a,6,7,8-hexahydronaphthalen-1-yl]-3-methylpent-1-en-3-ol	307.26	109.1	306.256	C20H34O2	[M+H]+	-	2	762000	666000	671000		1.07986	0.018	0.894666	-0.160579	1.08017	0.001	0.557371	-0.84329	1.05248	0	0.104069	-3.26438
1-Octadecanol	269.29	209.23	270.292	C18H38O	[M-H]-	112-92-5	3	12800	11300	11200		1.08103	0.004	0.612199	-0.707928	1.08029	0.004	0.490547	-1.02754	1.05597	0.776	0.977567	-0.032732
Terephthalic acid*	165.019	121.029	166.027	C8H6O4	[M-H]-	100-21-0	3	1680000	1610000	1440000		1.08141	0.02	0.925222	-0.112129	1.08073	0.05	1.23171	0.300663	1.05642	0.006	0.681918	-0.552329
Kaurenoic Acid	301.22	301.22	302.225	C20H30O2	[M-H]-	6730-83-2	3	155000	134000	138000		1.08131	0.073	0.673564	-0.570112	1.07996	0.051	0.63606	-0.652766	1.0563	0.031	0.478006	-1.0649
Methyl 2-O-(4-hydroxybenzoyl)-2,4,6-trihydroxyphenylacetate	317.07	165.02	318.074	C16H14O7	[M-H]-	-	2	579000	677000	628000		1.07224	0.011	6.84711	2.77549	1.07217	0.011	1.18348	0.243041	1.05635	0	0	0
Dimethyl phthalate	195.06	163.04	194.058	C10H10O4	[M+H]+	131-11-3	3	1150000	1240000	1060000		0.994	0.675	1.03189	0.0452824	1.07772	0.327	0.884422	-0.177193	1.05574	0.555	1.0236	0.0336516
LysoPC 18:2(2n isomer)	520.34	184.07	519.332	C26H50NO7P	[M+H]+	-	2	162000	157000	182000		0.726519	0.001	2.71197	1.43934	1.06661	0	1.63754	0.711528	1.01846	0.004	0.458571	-1.12478
2-Aminotetradecane-1,5,13-triol	262.24	200.2	261.23	C14H31NO3	[M+H]+	-	1	22400000	21900000	25300000		1.0786	0.111	1.12812	0.173923	1.08003	0.119	0.733142	-0.447836	1.04613	0.001	0.746587	-0.421618
Moroctic Acid*	277.216	93.0701	276.209	C18H28O2	[M+H]+	20290-75-9	3	72700	69700	81100		1.08117	0	2.23696	1.16154	1.08059	0.005	2.83636	1.50404	1.05605	0.067	1.35469	0.437958
2-(Formylamino)benzoic acid	164.04	120.05	165.043	C8H7NO3	[M-H]-	3342-77-6	3	22200	25900	23300		1.07477	0.206	0.90471	-0.144472	1.06425	0.114	1.37618	0.460674	1.04786	0.007	0.279373	-1.83973
Phenoxyacetic acid*	151.04	93.0347	152.047	C8H8O3	[M-H]-	122-59-8	2	24900	29000	25900		1.02941	0	1.63852	0.712396	0.550354	0.003	0	0	0.901545	0.389	0.972266	-0.0405765
Vidarabine	268.11	136.06	267.097	C10H13N5O4	[M+H]+	5536-17-4	1	123000	142000	142000		1.04848	0	0.572084	-0.805702	1.06618	0.138	0.826994	-0.274052	1.05553	0	0.166933	-2.58266
L-Homocitrulline	190.12	84.08	189.111	C7H15N3O3	[M+H]+	1190-49-4	3	52800	51400	45300		1.0814	0.001	0.643911	-0.635066	1.08059	0.093	0.502649	-0.992378	1.05639	0	0.266774	-1.90631
Buddledin C*	219.17	203.14	218.167	C15H22O	[M+H]+	-	2	119000	134000	139000		1.07146	0.001	1.22174	0.288938	1.04665	0.381	0.877437	-0.188632	0.820353	0.015	0.913601	-0.130364
3-Hydroxyoctadecanoic Acid	299.26	299.26	300.266	C18H36O3	[M-H]-	45261-96-9	2	418000	416000	478000		1.07851	0.003	0.961549	-0.0565675	1.06308	0.044	0.858908	-0.219425	0.910264	0	0.622106	-0.684768
Danthron; 1,8-Dihydroxyanthraquinone	239.03	223.02	240.042	C14H8O4	[M-H]-	117-10-2	2	20900000	21100000	24100000		1.08141	0	0.972736	-0.0398798	1.08073	0	1.26798	0.34253	1.05642	0	1.00694	0.00998194
N-Acetyl-L-leucine	174.11	86.1	173.105	C8H15NO3	[M+H]+	1188-21-2	3	55900	49600	48100		0.782028	0.001	0.415428	-1.26733	0.915168	0.005	1.55418	0.636156	0.993145	0.936	0.999864	-0.00019662
D-Threitol	121.05	59.01	122.058	C4H10O4	[M-H]-	2418-52-2	3	14400000	16800000	15100000		1.08141	0.022	0.90889	-0.137823	1.08072	0	1.81288	0.858284	1.05642	0	4.94084	2.30476
2-Aminododecane-1,4-diol	218.21	88.08	217.204	C12H27NO2	[M+H]+	-	1	33600000	32000000	37500000		1.0767	0.001	1.12253	0.166752	1.01868	0.088	1.05675	0.0796366	0	0.076	0.886874	-0.173199
Quercetin-3-O-robinobioside*	611.16	303.06	610.153	C27H30O16	[M+H]+	52525-35-6	3	890000	971000	824000		0.836993	0.002	1.56438	0.64559	0.420844	0	1.64112	0.714676	1.0283	0.008	1.62869	0.703711
L-Tyrosine methyl ester	196.1	91.05	195.089	C10H13NO3	[M+H]+	1080-06-4	2	187000	220000	201000		1.08141	0	1.09555	0.131652	1.08072	0.026	0.828716	-0.27105	1.05635	0	0.536392	-0.898641
Euphorblin C	643.27	583.25	642.268	C34H42O12	[M+H]+	2230805-89-5	3	80900	86900	73600		0.672645	0	13.7111	3.77727	1.03923	0.001	2.07989	1.05651	1.05602	0.001	0	0
Menisdaurin E	154.09	119.05	153.079	C8H11NO2	[M+H]+	-	2	16300000	13900000	15900000		1.0809	0.024	0.964196	-0.0526018	1.0801	0.029	0.820437	-0.285535	1.05611	0.004	0.908853	-0.137882
D-Threose	121.05	93.06	120.042	C4H8O4	[M+H]+	95-43-2	3	102000	86300	92900		1.0814	0	0.0810087	-3.62578	1.07969	0	0.0532751	-4.23039	1.056	0	0.136756	-2.87032
Dulcitol*	181.07	101	182.079	C6H14O6	[M-H]-	608-66-2	1	75700	85500	73200		1.08141	0.06	0.988501	-0.0166851	1.08064	0	0.534253	-0.904404	1.05642	0	0.404777	-1.3048
Matairesinol	359.15	137.06	358.142	C20H22O6	[M+H]+	580-72-3	2	148000	174000	159000		1.08141	0	12.7425	3.67158	1.08072	0.008	29.2501	4.87037	1.05642	0.013	0.601341	-0.733744
3-Hydroxydodecanoic acid	215.17	169.16	216.173	C12H24O3	[M-H]-	1883-13-2	3	60300	68200	70900		1.07037	0.009	0.501832	-0.994722	1.07863	0.008	0.568727	-0.814192	1.05525	0.002	0.137354	-2.86403
Kobusone	221.16	221.15	222.162	C14H22O2	[M-H]-	24173-71-5	1	176000	192000	162000		1.08141	0.212	0.862579	-0.213271	1.08073	0.036	1.0057	0.0082012	1.05642	0.001	0.811117	-0.302018
Asiaticumine A	284.1	152.06	283.084	C16H13NO4	[M+H]+	-	3	84000	94400	99200		1.08141	0	0	0	1.06038	0.571	1.11163	0.152679	1.04064	0	0.159154	-2.65151
3-(2-Hydroxyphenyl)propanoic acid	167.07	77.04	166.063	C9H10O3	[M+H]+	495-78-3	3	302000	357000	340000		1.06926	0.002	0.537375	-0.896	1.06989	0.001	0.69238	-0.530363	0	0	0.056019	-4.15794
LysoPC 16:0(2n isomer)	496.34	184.07	495.332	C24H50NO7P	[M+H]+	-	1	27900	23700	26800		1.07813	0.023	1.21084	0.276005	1.0711	0.002	0.597722	-0.742454	1.0554	0	0.201426	-2.31168
Punicic acid (9Z,11E,13Z-octadecatrienoic acid)	279.23	95.09	278.225	C18H30O2	[M+H]+	544-72-9	3	270000	281000	238000		1.08141	0.002	0.693868	-0.527267	1.08073	0	0.757805	-0.400101	1.05642	0	0.224968	-2.15221
6-O-Caffeoylarbutin*	433.11	161.03	434.121	C21H22O10	[M-H]-	136172-60-6	3	22800	27000	25500		1.08141	0	0	0	1.07758	0.144	0.750187	-0.414677	1.05634	0.183	1.08788	0.121515
N-Oleoylethanolamine	326.31	62.06	325.298	C20H39NO2	[M+H]+	111-58-0	3	18900	18000	16000		1.0625	0	0.0740827	-3.75472	0.904811	0	0.159564	-2.6478	0	0	0.0444795	-4.49071
6-Hydroxyphomodiol	281.17	199.17	282.183	C16H26O4	[M-H]-	-	1	15300000	13200000	15400000		0.997598	0	0.608615	-0.716398	1.07191	0.007	0.701827	-0.510812	0	0.001	0.316679	-1.65891
Cytidine	244.09	112.05	243.085	C9H13N3O5	[M+H]+	65-46-3	3	160000	177000	150000		1.0812	0.003	0.264243	-1.92006	1.08073	0.005	0.684283	-0.547334	1.05605	0.006	0.347025	-1.52689
Kaempferol-3-O-glucoside-7-O-rhamnoside*	595.17	287.06	594.159	C27H30O15	[M+H]+	2392-95-2	1	212000	199000	179000		1.06726	0.049	2.14225	1.09913	1.07796	0.017	1.98912	0.992128	1.03536	0	0.79155	-0.337247
L-threo-3-Methylaspartate	146.05	102.06	147.053	C5H9NO4	[M-H]-	6061-13-8	3	23200	22400	26300		1.08141	0.001	0	0	1.08065	0.001	0.18648	-2.42291	1.05618	0	0.333509	-1.5842
Quercetin-3-O-glucoside-7-O-rhamnoside*	611.16	303.05	610.153	C27H30O16	[M+H]+	-	3	1650000	1950000	1860000		1.08141	0.001	1.30924	0.38873	1.08066	0	2.06563	1.04659	1.05498	0.045	0.944273	-0.082724
Rhamnetin; 3,5,3',4'-Tetrahydroxy-7-Methoxyflavone	315.05	165.04	316.058	C16H12O7	[M-H]-	90-19-7	2	1010000	1020000	870000		1.07757	0.003	4.4235	2.14519	1.07983	0.001	0.462819	-1.11148	1.05575	0.001	0.00405891	-7.94469
D-Panthenol	206.14	76.08	205.131	C9H19NO4	[M+H]+	81-13-0	1	308000	278000	331000		1.0814	0.002	0.0152672	-6.03342	1.08036	0.002	0.0283216	-5.14196	1.0564	0.002	0.0266275	-5.23094
Spermine	203.22	84.08	202.216	C10H26N4	[M+H]+	71-44-3	3	1330000	1240000	1110000		1.08123	0.001	0.440774	-1.18189	1.07945	0.003	0.553795	-0.852575	1.05631	0.002	0.370631	-1.43195
Gnetifolin B*	299.06	284.03	300.063	C16H12O6	[M-H]-	140671-06-3	3	724000	759000	857000		1.06314	0	10.9343	3.45078	0.326289	0	1.70814	0.77243	1.0497	0.003	0.0175624	-5.83136
9,11-dimethoxy-2h-[1,3]dioxolo[4,5-b]xanthen-10-one*	299.06	284.03	300.063	C16H12O6	[M-H]-	-	3	724000	759000	857000		1.07731	0	10.9343	3.45078	1.07881	0	1.70814	0.77243	1.049	0.003	0.0175624	-5.83136
Protogenkwanone*	299.06	284.03	300.063	C16H12O6	[M-H]-	-	3	724000	759000	857000		1.07108	0	10.9343	3.45078	1.04505	0	1.70814	0.77243	0	0.003	0.0175624	-5.83136
Ergosta-4,6,8(14),22-Tetraene-3-One	393.32	281.19	392.308	C28H40O	[M+H]+	-	3	119000	135000	114000		1.08117	0.701	0.990058	-0.0144157	1.07605	0.003	0.462592	-1.11219	1.05573	0.002	0.269034	-1.89414
Noreugenin-7-O-glucoside*	355.1	163.04	354.095	C16H18O9	[M+H]+	-	3	325000	351000	293000		1.06874	0.004	0.845148	-0.242724	1.08009	0.085	1.34314	0.425605	1.04931	0.095	0.766396	-0.383839
L-Histidine	156.08	110.07	155.07	C6H9N3O2	[M+H]+	71-00-1	2	597000	627000	708000		0.296933	0.003	0.163266	-2.61471	1.08022	0.002	0.0640163	-3.96542	1.05593	0.005	0.335065	-1.57749
(S)-3-Amino-2-methylpropanoic acid	104.07	57.03	103.063	C4H9NO2	[M+H]+	4249-19-8	2	124000	105000	109000		1.02436	0	1.57212	0.652707	1.05825	0.657	0.980234	-0.0288022	1.03518	0.017	0.821017	-0.284517
Acacetin*	283.061	268.042	284.068	C16H12O5	[M-H]-	480-44-4	3	73500	62200	64600		1.08112	0.004	1.63398	0.708387	1.08068	0	2.71357	1.44019	1.05639	0.007	0.0322996	-4.95234
L-Norleucine*	132.1	86.1	131.095	C6H13NO2	[M+H]+	327-57-1	3	1400000	1480000	1670000		1.07863	0.003	0.233259	-2.1	1.07625	0.003	0.297426	-1.7494	1.05623	0.004	0.267364	-1.90312
Aminomalonic acid	118.01	74.02	119.022	C3H5NO4	[M-H]-	1068-84-4	3	73800	88500	80900		1.08109	0.038	0.809861	-0.304253	1.07504	0.027	0.502136	-0.993849	1.00581	0.012	0.280464	-1.83411
Oleic acid	283.26	121.1	282.256	C18H34O2	[M+H]+	112-80-1	3	8300	8500	9800		1.04852	0	0.813582	-0.297639	0.131726	0.132	0.782872	-0.353151	0.913466	0.008	0	0
4-Oxopentanoic Acid	115.04	97.03	116.047	C5H8O3	[M-H]-	123-76-2	3	83200	78700	69400		0.828222	0.012	1.08462	0.117188	1.07989	0.062	2.01653	1.01188	0.776178	0	0.348124	-1.52233
2-amino-4-hydroxy-3-((3,4,5-trihydroxytetrahydro-2H-pyran-2-yl)oxy)butanoic acid	268.1	136.06	267.095	C9H17NO8	[M+H]+	-	1	161000	151000	134000		1.0669	0	0.738477	-0.437375	0.235518	0.013	1.29628	0.374373	0.96574	0.001	0.273167	-1.87214
phyllanflexoid A	315.19	187.11	314.188	C20H26O3	[M+H]+	-	3	26200	31000	27000		1.05438	0.039	0.592612	-0.75484	1.06136	0.009	0.504633	-0.986694	1.04572	0	0.358185	-1.48122
3,5-Dihydro-2H-Furo[3,2-C]Quinolin-4-One*	188.07	118.07	187.063	C11H9NO2	[M+H]+	-	1	84200	101000	97000		1.08131	0.003	0.148166	-2.75471	1.06951	0.002	0.0907148	-3.46252	1.0561	0.003	0.255575	-1.96818
Rhamnose	163	59.01	164.068	C6H12O5	[M-H]-	3615-41-6	3	33300	27800	29400		1.0712	0	0.138709	-2.84986	1.0793	0	0.328142	-1.60761	1.05486	0	0.113666	-3.13713
2,2-dimethylchromene-6-carboxylic acid*	205.09	149.02	204.079	C12H12O3	[M+H]+	34818-56-9	1	14200000	17100000	15200000		1.05055	0.012	1.12625	0.171525	1.06312	0.007	1.16546	0.220898	1.03478	0.302	1.07516	0.104558
2-Methylglutaric acid*	145.05	101.06	146.058	C6H10O4	[M-H]-	617-62-9	3	497000	583000	591000		0.944664	0.002	0.654877	-0.610704	0.873232	0	0.588306	-0.76536	0.993584	0	0.360264	-1.47288
Adipic Acid*	145.05	101.06	146.058	C6H10O4	[M-H]-	124-04-9	3	497000	583000	591000		1.0814	0.002	0.654877	-0.610704	1.08071	0	0.588306	-0.76536	1.04224	0	0.360264	-1.47288
D-Galactose*	179.06	59.01	180.063	C6H12O6	[M-H]-	59-23-4	1	1030000	1210000	1230000		1.08134	0	0.18376	-2.4441	1.07382	0	0.382182	-1.38767	1.03562	0	0	0
Quercetin-3-O-rutinoside (Rutin)*	611.16	303.05	610.153	C27H30O16	[M+H]+	153-18-4	3	1650000	1970000	1740000		1.07943	0	1.25327	0.325698	1.07954	0	1.67556	0.744646	1.05385	0.009	0.873169	-0.195666
Cinchonain Ia*	453.11	343.08	452.111	C24H20O9	[M+H]+	85022-69-1	3	1100000	1010000	1210000		1.08099	0.067	0.828293	-0.271787	0	0.044	0.856583	-0.223334	0	0.043	0.782441	-0.353945
Tectoridin	463.12	301.09	462.116	C22H22O11	[M+H]+	611-40-5	3	47100	55800	55800		1.08109	0	0.602816	-0.730209	0.249215	0.011	0.468977	-1.09241	1.05514	0	0.245487	-2.02628
Kaurane-16,17-diol	307.26	81.07	306.256	C20H34O2	[M+H]+	16836-31-0	3	161000	190000	191000		1.07501	0.091	0.939778	-0.0896074	1.03405	0.002	0.576575	-0.79442	1.03092	0.002	0.0848746	-3.55852
L-Carnitine	162.11	85.03	161.105	C7H15NO3	[M+H]+	541-15-1	3	130000	126000	109000		1.07283	0.829	0.967933	-0.0470209	0.85749	0.046	1.3086	0.38802	1.0538	0.063	0.481334	-1.05489
Furanoeremophilane*	219.18	203.14	218.167	C15H22O	[M+H]+	6750-13-6	2	174000	144000	165000		1.06128	0.341	1.11593	0.158247	1.07674	0.001	0.881023	-0.182748	1.00732	0.22	0.880795	-0.183122
N-Ethylglycine*	104.07	58.07	103.063	C4H9NO2	[M+H]+	627-01-0	3	166000	138000	144000		1.04779	0.033	0.872749	-0.196361	0.671202	0	0.67125	-0.575077	1.01227	0	0.546857	-0.870765
N,N-Dimethylglycine*	104.07	58.07	103.063	C4H9NO2	[M+H]+	1118-68-9	3	166000	138000	144000		1.07856	0.033	0.872749	-0.196361	1.07626	0	0.67125	-0.575077	1.05336	0	0.546857	-0.870765
3-(Cyclohexen-1-yl)-2-hydroxy-4a,5-dimethyl-2,3,4,5,6,7,8,8a-octahydronaphthalen-1-one*	277.22	93.07	276.209	C18H28O2	[M+H]+	-	3	57500	69700	64200		1.08042	0	2.13204	1.09224	1.08073	0	2.70587	1.43609	1.05627	0	1.40727	0.492901
Quercetin-3,4'-Dimethyl Ether	329.066	314.06	330.074	C17H14O7	[M-H]-	33429-83-3	3	98300	113000	119000	-1.44773	1.07883	0.001	16.6737	4.0595	1.07852	0.001	1.46584	0.551723	1.05256	0.005	0	0
Acetaminophen	150.06	93.04	151.063	C8H9NO2	[M-H]-	103-90-2	2	6670	7930	6830		1.0811	0	0.319024	-1.64826	1.0807	0.025	1.40281	0.488317	1.0551	0	0	0
Theobromine	181.07	138.07	180.065	C7H8N4O2	[M+H]+	83-67-0	2	131000	157000	153000		1.07852	0.033	1.69214	0.758852	1.06723	0.002	2.48921	1.31569	0.985084	0.002	0.726594	-0.460779
2-Hydroxyisocaproic acid	131.07	85.07	132.079	C6H12O3	[M-H]-	20312-37-2	1	2980000	3110000	3570000		0.833535	0.001	0.640027	-0.643796	0.854515	0	0.476204	-1.07035	1.03486	0	0.180714	-2.46822
5-Hydroxymethyluracil	141.03	123.02	142.038	C5H6N2O3	[M-H]-	4433-40-3	3	152000	172000	142000		1.08141	0.009	2.02014	1.01446	1.08071	0.002	3.05845	1.6128	1.05642	0.001	1.32702	0.408194
Tridecanedioic acid	243.16	181.16	244.167	C13H24O4	[M-H]-	505-52-2	1	76400	82100	92600		1.08121	0.013	0.795428	-0.330196	1.08073	0.008	0.724269	-0.465403	1.05618	0.001	0.244707	-2.03087
m-Aminophenylacetylene	118.06	91.05	117.058	C8H7N	[M+H]+	54060-30-9	3	97300	108000	119000		1.08119	0.044	0.825869	-0.276015	0.361385	0	0.986964	-0.018931	1.05415	0	1.01349	0.0193313
C-Veratroylglycol*	211.06	148.02	212.069	C10H12O5	[M-H]-	168293-10-5	2	21300	25400	21800		0.493134	0.005	1.93303	0.950862	0.879685	0.01	1.73103	0.791633	0.116385	0.007	0	0
Putrescine	89.11	72.08	88.1	C4H12N2	[M+H]+	110-60-1	3	642000	527000	601000	0	1.04561	0	0	0	0	0	0	0	0.21671	0	0	0
Triethylamine	102.13	58.07	101.12	C6H15N	[M+H]+	121-44-8	3	149000	153000	179000		1.08091	0.374	0.901736	-0.149223	1.07563	0.021	1.31062	0.390255	1.05569	0.001	1.02889	0.0410859
13-methylmyristic acid	241.22	241.21	242.225	C15H30O2	[M-H]-	2485-71-4	1	317000	302000	261000		0.65859	0.008	0.61579	-0.69949	0.333351	0.001	1.4749	0.560617	0.00229748	0.001	1.17548	0.23325
Dehydroabietic acid	299.2	299.2	300.209	C20H28O2	[M-H]-	1740-19-8	3	422000	481000	397000		0.97158	0.004	0.792704	-0.335147	0.460611	0.011	0.751843	-0.411496	0.941671	0.004	0.57049	-0.809727
1-(5-acetyl-2-hydroxy-4-methoxyphenyl)-3-methylbutan-1-one	249.11	190.1	250.12	C14H18O4	[M-H]-	-	3	16800	20600	19000		1.03355	0.032	1.08806	0.121762	1.07494	0.023	1.3581	0.441586	1.03797	0.009	0.465785	-1.10226
(5Z,10E,14S)-14-hydroxy-2,6,10-trimethylpentadeca-5,10-dien-4-one	279.23	279.24	280.24	C18H32O2	[M-H]-	-	1	6010000	6020000	5020000		1.08109	0	0.431714	-1.21185	1.07848	0	0.841292	-0.249322	1.05551	0.006	0.683458	-0.549075
3-hydroxyphenylacetic acid*	151.04	107.05	152.047	C8H8O3	[M-H]-	621-37-4	3	8490	8340	10000		1.08141	0.006	4.38197	2.13158	1.08073	0.002	2.4413	1.28765	1.05641	0	0	0
5,6-Dihydrouracil	115.05	98.02	114.043	C4H6N2O2	[M+H]+	504-07-4	3	116000	140000	119000		1.05068	0.264	0.949722	-0.0744232	0.12496	0.257	0.912682	-0.131815	0.203237	0.218	0.826876	-0.274258
Viburtinal	161.06	105.07	160.052	C10H8O2	[M+H]+	63661-79-0	3	121000	149000	138000		1.068	0.035	1.40569	0.491282	1.07148	0.075	1.68357	0.75152	1.0544	0.002	0.78536	-0.348573
2-Aminododecane-1,3,4-triol	234.21	88.08	233.199	C12H27NO3	[M+H]+	-	1	2770000	3410000	3200000		1.05583	0.193	1.05956	0.0834689	1.03544	0.135	0.938352	-0.0917985	1.01668	0.171	1.05286	0.0743087
9(10)-EpOME;(9R,10S)-(12Z)-9,10-Epoxyoctadecenoic acid	295.23	171.1	296.235	C18H32O3	[M-H]-	16833-56-0	3	25400	20600	24100		0.979524	0.095	0.850786	-0.233131	1.0776	0	1.68269	0.750765	1.05569	0.963	0.997265	-0.00395109
Tributyl acetylcitrate	403.233	129.019	402.225	C20H34O8	[M+H]+	77-90-7	3	1610000	1410000	1750000		0.349422	0.018	0.792982	-0.334641	0.972262	0.353	0.873055	-0.195855	0.948169	0.026	0.638959	-0.646204
Phenyl acetate	135.05	92.03	136.052	C8H8O2	[M-H]-	122-79-2	2	161000	200000	177000		1.00619	0	0.260679	-1.93966	1.07867	0	0.496872	-1.00905	0.915965	0	0.321528	-1.63698
(1S,3R,3a1S,8R,10S,11aS)-1,5,10-trihydroxy-3,3a1,8,11a-tetramethyl-2,11-dioxohexadecahydrodibenzo[de,g]chromen-4-yl acetate*	425.21	365.19	424.21	C22H32O8	[M+H]+	-	3	1120000	902000	1040000		1.07981	0.381	1.13283	0.179936	1.05191	0.135	1.12211	0.166214	0.918861	0.013	1.05256	0.0739029
Methyl (4E,8E,11E)-5,9,13-trimethyltetradeca-4,8,11-trienoate*	277.22	59.01	278.225	C18H30O2	[M-H]-	-	3	25800	28800	23100		0.402337	0.003	2.92543	1.54865	1.03451	0.178	1.22499	0.29277	0.939126	0.177	1.2289	0.297373
Aracarpene 1	299.06	284.02	300.063	C16H12O6	[M-H]-	1261245-78-6	3	737000	900000	897000		1.08135	0	12.6206	3.65771	1.07707	0	1.69272	0.759339	1.05325	0.003	0.0196989	-5.66574
Sedoheptulose	209.07	59.01	210.074	C7H14O7	[M-H]-	3019-74-7	3	45500	53800	56600		1.06168	0.007	0.840423	-0.250813	1.06667	0.001	0.774638	-0.368406	1.05	0.006	0.501907	-0.994507
1,7-Dimethylxanthine	181.07	124.05	180.065	C7H8N4O2	[M+H]+	611-59-6	2	63900	72400	80000		1.07601	0.003	0.701502	-0.51148	1.06986	0.003	2.61699	1.38791	1.05576	0.004	0.785144	-0.348971
L-Cystine	241.03	151.98	240.024	C6H12N2O4S2	[M+H]+	56-89-3	3	60000	75000	70000		1.06937	0.004	0.105794	-3.24066	1.06021	0.006	0.087191	-3.51968	0.898848	0.005	0.0726809	-3.78228
Dihydroxy xenognosin	289.11	137.06	288.1	C16H16O5	[M+H]+	-	2	23600	22300	18900	-1.38357	1.07098	0.036	0	0	0.86081	0.001	0	0	0	0.003	0	0
Macrophypene B*	277.22	93.07	276.209	C18H28O2	[M+H]+	-	3	59500	53800	67300		0.795335	0.004	1.99636	0.997373	1.06824	0.036	2.94226	1.55693	0.725868	0.011	1.47714	0.562808
Pedicularis lactone	183.07	121.03	184.074	C9H12O4	[M-H]-	168986-63-8	3	433000	355000	360000		1.07916	0.164	0.93565	-0.0959586	1.0807	0.01	0.701052	-0.512407	0.872037	0.001	0.0183229	-5.77021
9-Oxononanoic acid	171.1	99.08	172.11	C9H16O3	[M-H]-	2553-17-5	3	67100	57400	54000		1.0712	0.033	2.17937	1.12391	1.0793	0.001	3.12521	1.64395	1.05486	0	1.47059	0.556397
L-Malic acid	133.01	71.01	134.022	C4H6O5	[M-H]-	97-67-6	3	234000	191000	196000		0.903241	0.01	0.676001	-0.564904	1.06752	0.002	0.561281	-0.833205	1.04248	0.001	0.268856	-1.8951
Stachydrine*	144.1	84.08	143.095	C7H13NO2	[M+H]+	471-87-4	1	1000000	1150000	1270000		1.07733	0.005	0.567094	-0.81834	1.07674	0	0.680461	-0.555416	0	0.002	0.363114	-1.4615
Catechin*	291.09	139.04	290.079	C15H14O6	[M+H]+	154-23-4	1	55800	44300	49100	0	1.08134	0	0.365953	-1.45027	1.0806	0.002	0.637464	-0.649584	1.05642	0	1.29797	0.376254
2-Aminoisobutyric acid*	104.07	58.07	103.063	C4H9NO2	[M+H]+	62-57-7	3	181000	156000	197000		1.05454	0.031	0.837457	-0.255914	0	0.01	0.713792	-0.486424	0	0.002	0.42107	-1.24787
Imidazole-4-Acetic Acid*	127.047	81.044	126.043	C5H6N2O2	[M+H]+	645-65-8	3	294000	369000	355000		1.04289	0.085	0.921837	-0.117416	0.996398	0	1.33003	0.411455	1.04871	0	1.3031	0.38195
Imidazol-1-yl-acetic acid*	127.05	81.04	126.043	C5H6N2O2	[M+H]+	22884-10-2	3	294000	369000	355000		1.07641	0.085	0.921837	-0.117416	0.964281	0	1.33003	0.411455	1.05348	0	1.3031	0.38195
LysoPC 18:0(2n isomer)	524.37	184.07	523.364	C26H54NO7P	[M+H]+	-	1	27700	33300	27000		1.0776	0.129	1.11534	0.157485	1.07714	0.001	0.909139	-0.137428	1.05327	0.003	0.642516	-0.638196
Pharboside B	479.26	337.23	480.272	C26H40O8	[M-H]-	-	3	54300	68300	65600		1.04592	0	0.664263	-0.590173	1.0627	0	0.547263	-0.869693	1.05507	0	0.283716	-1.81748
9-Alpha-Ribofuranosyladenine*	268.11	136.07	267.097	C10H13N5O4	[M+H]+	-	1	104000	131000	126000		0.763163	0.001	0.707443	-0.499313	0.977297	0	1.1388	0.187519	1.0404	0.002	0.16003	-2.64359
4-Hydroxy-2-Oxopentanoic Acid	131.03	87.05	132.042	C5H8O4	[M-H]-	3318-73-8	3	10900	13600	11300		1.03393	0.021	0.341176	-1.55141	1.07996	0.122	0.733975	-0.446198	1.05455	0.04	0.530611	-0.914272
1-Monomyristin	303.25	57.07	302.246	C17H34O4	[M+H]+	589-68-4	1	44600	56700	49400		1.07071	0.001	1.34871	0.431577	1.01722	0.515	1.04119	0.0582383	1.05636	0	1.66009	0.731264
3,7,11-trimethyl-2-oxa-6,10,13-triazatricyclo[7.3.1.05,13]tridecane	226.19	180.18	225.184	C12H23N3O	[M+H]+	-	3	29900	24100	24900		1.08141	0	0.675693	-0.56556	1.08028	0.001	0.358227	-1.48105	1.05642	0.001	0.398418	-1.32764
D-Fructose*	179.06	59.01	180.063	C6H12O6	[M-H]-	7660-25-5	1	3350000	3730000	2920000		1.07649	0.001	0.207923	-2.26588	1.0773	0	0.186001	-2.42662	1.05555	0	0.128749	-2.95736
D-Glucose*	179.06	59.01	180.063	C6H12O6	[M-H]-	14431-43-7	1	3350000	3730000	2920000		1.07996	0.001	0.207923	-2.26588	1.07191	0	0.186001	-2.42662	1.05525	0	0.128749	-2.95736
sorbose*	179.06	59.01	180.063	C6H12O6	[M-H]-	3615-56-3	1	3350000	3730000	2920000		1.08132	0.001	0.207923	-2.26588	1.08011	0	0.186001	-2.42662	1.0564	0	0.128749	-2.95736
3-(3-hydroxy-4-methoxyphenyl)propanoic acid	195.07	136.02	196.074	C10H12O4	[M-H]-	-	3	226000	179000	192000		1.08034	0.004	1.98074	0.986038	1.07563	0.001	0.223758	-2.15999	1.05483	0	0	0
Oleamide (9-Octadecenamide)	282.28	247.24	281.272	C18H35NO	[M+H]+	301-02-0	1	35800	34600	43200		1.06349	0	0.410164	-1.28573	0.992264	0	0.161581	-2.62967	0.853243	0	0.162961	-2.6174
Mono-Methyl Glutarate*	145.051	101.061	146.058	C6H10O4	[M-H]-	1501-27-5	3	17600	22300	21500		0.336541	0	0.537847	-0.894732	0.867107	0	0.380135	-1.39541	1.05221	0	0.312652	-1.67737
Ethyl linoleate*	307.26	307.26	308.272	C20H36O2	[M-H]-	544-35-4	2	36400	31700	28500		1.06939	0.209	0.0626145	-3.99736	1.07481	0.428	0.334738	-1.5789	1.04874	0.236	0.112722	-3.14915
Eicosadienoic acid*	307.26	307.26	308.272	C20H36O2	[M-H]-	5598-38-9	2	36400	31700	28500		1.05308	0.209	0.0626145	-3.99736	0.883395	0.428	0.334738	-1.5789	1.0487	0.236	0.112722	-3.14915
D-Cellobiose	341.12	73.03	342.116	C12H22O11	[M-H]-	528-50-7	2	33700	29700	26300		1.03017	0	0.0580374	-4.10687	1.04234	0	0.22748	-2.13619	0.974303	0	0.285114	-1.81039
Carthamone*	447.09	285.04	448.101	C21H20O11	[M-H]-	86579-00-2	1	24400	27100	21100	-4.24967	1.06766	0	0	0	1.07907	0.002	0	0	0.951804	0.001	0	0
Keto-Deoxy-Nonulonic acid	267.07	59.01	268.079	C9H16O9	[M-H]-	153666-19-4	3	122000	157000	142000		1.0655	0.007	0.508434	-0.975869	1.08062	0	0.657285	-0.605409	0.997218	0.002	0.438118	-1.19061
D-Lactose*	341.11	89.02	342.116	C12H22O11	[M-H]-	63-42-3	1	108000	139000	129000		1.04229	0.001	0.15758	-2.66584	1.00759	0.001	0.128378	-2.96153	1.01631	0.001	0.188384	-2.40825
O-Acetylserine	148.06	88.04	147.053	C5H9NO4	[M+H]+	5147-00-2	3	252000	211000	198000		0.920155	0.001	1.10892	0.149151	0.731972	0	5.28018	2.40059	1.02547	0.265	1.094	0.12961
N-Ethylphenylalanine	194.12	120.08	193.11	C11H15NO2	[M+H]+	-	2	568000	630000	487000		0.755263	0.02	0.641232	-0.641081	0.512505	0.007	0.891771	-0.165255	0	0.001	0.378772	-1.4006
2-Linoleoylglycerol	355.28	263.24	354.277	C21H38O4	[M+H]+	3443-82-1	2	23500	19300	18600		1.08115	0	0.0289137	-5.1121	1.0806	0	0.0429057	-4.54269	1.05621	0	0	0
3β,6β-Dihydroxy-15-nor-14-oxo8(17),12-labdadien-14-a	307.23	219.17	306.219	C19H30O3	[M+H]+	-	3	26700	22100	28600		1.07647	0	0.948663	-0.0760326	1.08021	0.004	0.730731	-0.452588	1.0266	0.001	0.0385072	-4.69873
Ent-16beta-Methoxy-19-Kauranoic Acid	335.26	81.07	334.25	C21H34O3	[M+H]+	-	3	51100	43800	39500		0.621711	0.018	1.27432	0.349728	1.07853	0.075	1.06318	0.0883794	1.02489	0.008	0.712286	-0.489471
Coumarin	147.04	91.06	146.037	C9H6O2	[M+H]+	91-64-5	3	59600	57800	73000		1.08141	0.01	1.17947	0.238136	1.07998	0	0.595006	-0.749025	1.05642	0	0.500042	-0.999878
Cinnamic acid	149.06	103.06	148.052	C9H8O2	[M+H]+	140-10-3	3	119000	99700	92300		1.08141	0.503	0.914966	-0.12821	1.08051	0.07	0.623125	-0.682406	1.05642	0.048	0.612268	-0.707764
Quercetin-3-O-sambubioside*	597.14	303.05	596.138	C26H28O16	[M+H]+	83048-35-5	3	78700	70100	90900		0.574978	0.119	0.913899	-0.129893	1.04688	0.005	0.791264	-0.33777	1.01516	0.001	0.458287	-1.12568
Cis-4,7,10,13,16,19-Docosahexaenoic Acid	327.23	283.24	328.24	C22H32O2	[M-H]-	6217-54-5	3	27600	35700	30600		1.08122	0	1.12958	0.175789	1.07291	0.006	1.2421	0.31278	1.05622	0.001	0.412701	-1.27683
5S,8R-DiHODE; (5S,8R,9Z,12Z)-5,8-Dihydroxyoctadeca-9,12-dienoate	311.22	223.17	312.23	C18H32O4	[M-H]-	-	2	35600	42600	46400		1.08141	0	1.11265	0.153996	1.08073	0.001	0.677614	-0.561464	1.05605	0	0.351531	-1.50828
Rutin Trihydrate	611.16	303.06	664.185	C27H36O19	[M-3H2O+H]+	207671-50-9	3	1570000	2030000	1750000		1.03019	0	0.907846	-0.13948	0.305459	0	1.41013	0.495828	0	0.151	0.79602	-0.329123
Kaempferol-3-O-neohesperidoside*	595.16	287.06	594.159	C27H30O15	[M+H]+	32602-81-6	1	165000	216000	192000		1.0536	0.014	3.82005	1.93359	1.03789	0.006	3.71996	1.89529	1.04406	0.001	1.58639	0.665746
8-Azaguanine	153.05	136.03	152.045	C4H4N6O	[M+H]+	134-58-7	3	32600	41900	41100		1.08064	0.02	0.648818	-0.624115	1.07797	0	2.72841	1.44806	1.05462	0.1	0.854003	-0.227687
Luteolin-7-O-glucoside (Cynaroside)*	449.11	287.06	448.101	C21H20O11	[M+H]+	5373-11-5	3	1270000	1050000	991000		0.245284	0.017	1.201	0.264242	0	0.208	0.905081	-0.143882	1.04112	0.014	0.638286	-0.647725
Kaempferol-4'-O-glucoside*	449.11	287.06	448.101	C21H20O11	[M+H]+	52222-74-9	3	1270000	1050000	991000		0.440754	0.017	1.201	0.264242	1.0459	0.208	0.905081	-0.143882	0.966357	0.014	0.638286	-0.647725
3-Indoleacrylic acid*	188.071	118.065	187.063	C11H9NO2	[M+H]+	1204-06-4	1	26300	27100	33300		1.01778	0.006	0.271977	-1.87844	0.549289	0	0.0786522	-3.66837	0.892643	0	0.353346	-1.50085
4-Hydroxy-2,5-dimethyl-3(2H)furanone	127.04	55.02	128.047	C6H8O3	[M-H]-	3658-77-3	3	19800	15800	15800	-3.93577	1.08141	0.16	2.46852	1.30365	1.08071	0.024	1.50116	0.586077	1.05159	0.002	3.25426	1.70233
Scopine	156.1	84.08	155.095	C8H13NO2	[M+H]+	498-45-3	3	29200	33000	38100		1.07915	0.546	1.04381	0.0618532	1.0743	0.008	0	0	0	0.008	0	0
2,5-Dihydroxybenzaldehyde	137.02	93.03	138.032	C7H6O3	[M-H]-	1194-98-5	2	631000	497000	515000		0.574978	0.005	1.35693	0.440346	1.04688	0.001	1.78015	0.831999	1.01516	0.027	0.718421	-0.477098
D-Mannose*	179.06	59.01	180.063	C6H12O6	[M-H]-	3458-28-4	1	1660000	1510000	1960000		0.652332	0	0.245399	-2.0268	1.03273	0	0.136418	-2.87389	0.513978	0	0.051055	-4.2918
Quercetin3-O-galactoside*	465.1	303.05	464.096	C21H20O12	[M+H]+	-	2	115000	137000	151000		1.08141	0.039	1.23241	0.301483	1.06646	0.002	0.862857	-0.212807	1.05642	0	0.657422	-0.605108
Pedalitin*	315.05	300.03	316.058	C16H12O7	[M-H]-	22384-63-0	3	352000	372000	451000		1.06272	0	3.71071	1.8917	1.07695	0.055	0.91134	-0.133939	0.453768	0	0.0128332	-6.28398
methyl 4,8-dihydroxy-6-methoxy-9-oxo-9H-xanthene-3-carboxylate*	315.05	300.03	316.058	C16H12O7	[M-H]-	-	3	352000	372000	451000		1.0812	0	3.71071	1.8917	1.0503	0.182	0.91134	-0.133939	1.04456	0	0.0128332	-6.28398
Methyl linolenate	293.25	95.09	292.24	C19H32O2	[M+H]+	301-00-8	3	14100	18400	16100		1.07531	0.001	0.535445	-0.901189	0.338483	0	0.251245	-1.99283	1.05492	0	0.0542247	-4.20491
alanine betaine*	118.08	72.08	117.079	C5H11NO2	[M+H]+	-	3	322000	245000	292000		1.08127	0	0.142771	-2.80823	1.0713	0	0.107971	-3.21129	1.05259	0	0.14454	-2.79046
Neochlorogenic acid (5-O-Caffeoylquinic acid)*	355.1	163.04	354.095	C16H18O9	[M+H]+	906-33-2	3	451000	467000	361000		1.07972	0	0.427356	-1.22649	1.07938	0.235	0.894409	-0.160993	1.04739	0	0.618659	-0.692783
3-Hydroxyoctanoic acid	159.1	59.01	160.11	C8H16O3	[M-H]-	14292-27-4	3	125000	108000	142000		1.08141	0.021	1.23309	0.302283	1.08064	0.296	0.945784	-0.0804176	1.05641	0.007	0.492768	-1.02102
L-Lysine	147.11	84.08	146.106	C6H14N2O2	[M+H]+	56-87-1	3	773000	675000	588000		1.08077	0.027	0.166304	-2.58811	1.08073	0.046	0.366095	-1.44971	1.05517	0.048	0.359553	-1.47573
Apigenin-6-C-(2''-glucosyl)arabinoside	565.16	427.1	564.148	C26H28O14	[M+H]+	-	2	56600	47200	43400		1.0812	0.023	0.755649	-0.404212	1.04355	0.002	3.13714	1.64945	0.995801	0.016	0.409767	-1.28712
2,6-Dimethoxybenzaldehyde*	165.06	119.05	166.063	C9H10O3	[M-H]-	3392-97-0	1	26000	23600	30800		1.06079	0.001	0.578924	-0.788555	1.08041	0.031	0.495816	-1.01212	1.05613	0.001	0.33483	-1.5785
Methylenedioxypyrovalerone	276.16	202.12	275.152	C16H21NO3	[M+H]+	687603-66-3	3	183000	221000	244000		1.02326	0	0.796567	-0.328133	1.06424	0	0.899925	-0.152123	1.0546	0	0.735082	-0.444022
Vitexin-2''-O-galactoside	595.17	433.12	594.159	C27H30O15	[M+H]+	-	3	15000	18900	14900		1.07858	0.07	2.96668	1.56885	0.618052	0.017	3.25186	1.70126	1.05494	0.001	2.30752	1.20635
Vitexilactone	377.23	295.23	378.241	C22H34O5	[M-H]-	61263-49-8	2	315000	415000	348000		0.997342	0.29	0.957195	-0.0631151	1.08066	0	0.837672	-0.255543	1.05642	0	0.296954	-1.75169
Isosteviol	377.23	295.23	318.219	C20H30O3	[M+CH3COO]-	27975-19-5	3	315000	415000	348000		1.07826	0.038	0.957195	-0.0631151	1.00197	0.018	0.837672	-0.255543	1.05531	0	0.296954	-1.75169
N-Isobutyl Decanamide	228.23	228.24	227.225	C14H29NO	[M+H]+	73785-31-6	2	11800	14700	15700		0.277449	0	0.673042	-0.571231	0	0.053	0.567393	-0.81758	0	0.002	0.426994	-1.22771
Ser-Lys	234.15	84.08	233.138	C9H19N3O4	[M+H]+	22677-61-8	3	30600	40500	34300		1.06741	0.003	1.3213	0.401959	1.08003	0.001	1.00608	0.00875172	1.03055	0.919	0.970247	-0.0435754
Trans-4-Hydroxy-L-proline*	132.07	86.06	131.058	C5H9NO3	[M+H]+	51-35-4	3	179000	223000	238000		1.08139	0	0.28024	-1.83527	1.08049	0.001	0.439258	-1.18686	1.04723	0	0.372904	-1.42312
cis-4-Hydroxy-D-proline*	132.07	86.06	131.058	C5H9NO3	[M+H]+	2584-71-6	3	179000	223000	238000		0.821251	0	0.28024	-1.83527	1.04252	0.002	0.439258	-1.18686	1.0548	0	0.372904	-1.42312
(8R)-9-hydroxy-8-(hydroxymethyl)-6-methoxy-8-methylpyrano[2,3-f]chromen-2-one*	291.09	139.04	290.079	C15H14O6	[M+H]+	-	1	68700	51500	59700		0.141858	0.001	0.274706	-1.86404	0.541616	0.001	0.606886	-0.720502	0.0666579	0.004	0.456571	-1.13109
(3,5-dihydroxyphenyl)-(4-hydroxy-2,6-dimethoxyphenyl)methanone*	291.09	139.04	290.079	C15H14O6	[M+H]+	-	1	68700	51500	59700		1.08141	0	0.274706	-1.86404	1.08065	0.001	0.606886	-0.720502	1.0564	0.001	0.456571	-1.13109
Urocanic acid	137.04	93.05	138.043	C6H6N2O2	[M-H]-	104-98-3	1	94100	125000	118000		1.0813	0	0.190247	-2.39406	1.07497	0	0.134389	-2.89551	1.05622	0	0.299277	-1.74045
Mandelic acid	151.04	107.05	152.047	C8H8O3	[M-H]-	90-64-2	3	70900	77600	93600		1.0813	0.333	1.16043	0.214656	1.08073	0.008	1.64078	0.714382	1.05621	0.003	1.23493	0.304425
18alpha-Glycyrrhetinic acid	469.34	243.17	470.34	C30H46O4	[M-H]-	1449-05-4	3	11700	10900	8750		0.891215	0.001	0.71034	-0.493418	1.0673	0.301	0.999848	-0.00021994	0.684718	0.295	1.30578	0.384913
5,7-Dihydroxy-4-methylcoumarin	193.05	91.05	192.042	C10H8O4	[M+H]+	2107-76-8	3	20500	26100	27100		1.08138	0.632	0.985682	-0.0208056	1.07846	0.001	0	0	1.0564	0	0.250187	-1.99892
Histamine	112.09	95.06	111.08	C5H9N3	[M+H]+	51-45-6	3	106000	129000	98200		0.919529	0.009	0.734027	-0.446094	0.921676	0	0.691548	-0.532099	0.99083	0	0.349553	-1.51642
Elaidolinolenic acid	279.23	81.07	278.225	C18H30O2	[M+H]+	28290-79-1	2	344000	289000	259000		1.06856	0.002	0.726558	-0.46085	1.07674	0	0.803487	-0.315653	0.253494	0	0.284702	-1.81247
4-methyl-1,5,2,3-dioxadiazinan-2-amine	120.08	77.04	119.07	C3H9N3O2	[M+H]+	-	2	37300	44200	33100		1.08141	0	0.103194	-3.27656	1.07981	0	0.200352	-2.31939	1.05612	0	0.258123	-1.95387
Adenosine*	268.104	136.062	267.097	C10H13N5O4	[M+H]+	58-61-7	1	115000	151000	149000		1.08141	0.008	0.638565	-0.647095	1.08072	0.169	1.07706	0.107104	1.0563	0.004	0.26093	-1.93826
2(3H)-Benzothiazolone	150	122.01	151.009	C7H5NOS	[M-H]-	934-34-9	1	25600	29700	22100		1.08141	0.002	1.58079	0.66065	1.08073	0.001	0.403338	-1.30994	1.05637	0.002	0.259212	-1.9478
cyclo-(Gly-Phe)	205.1	146.06	204.09	C11H12N2O2	[M+H]+	10125-07-2	3	82900	72500	61600		0.893083	0.007	0.32623	-1.61604	0	0.004	0.0415449	-4.58918	0.891006	0.006	0.262699	-1.92852
linoleoyl ethanolamine	324.29	62.06	323.282	C20H37NO2	[M+H]+	68171-52-8	2	39800	32500	30100		1.08122	0.004	0.0792391	-3.65764	1.08061	0.004	0.139639	-2.84023	1.05576	0.004	0.175655	-2.50918
Trp-Trp	389.15	183.08	390.169	C22H22N4O3	[M-H]-	20696-60-0	3	1370000	1820000	1780000		1.08141	0	0.944482	-0.0824043	0.880172	0.036	1.16491	0.220217	1.04122	0.002	1.80304	0.850434
(2R)-4',7-dihydroxy-5-methoxy-8-methylflavanone	301.11	181.05	300.1	C17H16O5	[M+H]+	-	2	1300000	1300000	1670000		1.08141	0.001	5.15533	2.36606	1.08073	0.029	1.15231	0.204532	1.05642	0.001	0	0
2,4-Dihydroxybenzoic acid	153.02	109.03	154.027	C7H6O4	[M-H]-	89-86-1	3	64400	87100	76800		1.05904	0	2.96899	1.56997	1.06508	0	4.4082	2.14019	0.760634	0.004	2.08272	1.05847
Isomaltulose*	341.11	89.02	342.116	C12H22O11	[M-H]-	13718-94-0	1	109000	138000	146000		0.0248885	0	0.426949	-1.22786	1.02606	0.01	0.305631	-1.71014	0	0	0.401438	-1.31675
D-Maltose*	341.11	89.02	342.116	C12H22O11	[M-H]-	69-79-4	1	109000	138000	146000		1.08137	0.021	0.426949	-1.22786	1.08072	0.013	0.305631	-1.71014	1.05637	0.018	0.401438	-1.31675
Adenine*	136.06	119.04	135.054	C5H5N5	[M+H]+	73-24-5	3	44900	60100	50000		1.08141	0	0.205236	-2.28464	1.08071	0	0.564184	-0.825762	1.05629	0	0.234373	-2.09312
Zarzissine*	136.06	119.04	135.054	C5H5N5	[M+H]+	160568-14-9	3	44900	60100	50000		1.0814	0.001	0.205236	-2.28464	1.07223	0	0.564184	-0.825762	1.05533	0	0.234373	-2.09312
Ferulic acid*	193.05	134.04	194.058	C10H10O4	[M-H]-	537-98-4	3	72800	56400	75200		1.07245	0.525	1.09108	0.125754	1.08	0	0.688202	-0.539095	1.05624	0	0.504472	-0.987155
naphthisoxazol A*	188.07	118.06	187.063	C11H9NO2	[M+H]+	-	1	21000	27400	21800		1.0813	0	0.240218	-2.05759	1.07681	0	0.13353	-2.90477	1.0165	0	0.139519	-2.84147
5,7-Dihydroxy-1(3H)-isobenzofuranone*	165.02	121.03	166.027	C8H6O4	[M-H]-	27979-58-4	3	118000	89700	95000		1.08141	0.08	1.44255	0.528622	1.05609	0.003	1.12244	0.166643	1.0564	0.009	0.632668	-0.660479
9,10,13-Trihydroxy-11-Octadecenoic Acid	329.23	229.15	330.241	C18H34O5	[M-H]-	29907-57-1	1	55700	75500	69200		1.04666	0.092	1.12315	0.16755	1.05936	0.022	0.894132	-0.16144	1.05428	0	0.251214	-1.99301
Chrysophanol-9-anthrone	239.07	223.03	240.079	C15H12O3	[M-H]-	491-58-7	2	3220000	3750000	4370000		1.08141	0.001	1.31318	0.393064	1.08069	0.008	1.41432	0.500105	1.05642	0.02	0.868016	-0.204206
5,7,3',4',5'-Pentahydroxyflavan (Tricetiflavan)*	291.09	139.04	290.079	C15H14O6	[M+H]+	-	1	51100	45000	60800		1.0814	0.781	0.945017	-0.0815873	1.08038	0.133	0.569399	-0.812487	1.05542	0.052	0.334962	-1.57793
Katsumadin*	291.09	139.04	290.079	C15H14O6	[M+H]+	-	1	51100	45000	60800		1.08141	0	0.945017	-0.0815873	1.06638	0.006	0.569399	-0.812487	1.0564	0.001	0.334962	-1.57793
(R)-Beta-Hydroxypalmitic Acid*	271.23	225.22	272.235	C16H32O3	[M-H]-	-	1	11400	14900	15200		0.767088	0.937	1.00757	0.0108826	1.05038	0.305	0.878178	-0.187414	0.99755	0	0.869146	-0.20233
L-Leucine*	132.102	86.0964	131.095	C6H13NO2	[M+H]+	61-90-5	3	1260000	1260000	1620000		1.08105	0	0.14973	-2.73956	1.08057	0	0.180421	-2.47056	1.05642	0	0.174299	-2.52036
1-(sn-Glycero-3-phospho)-1D-myo-inositol	333.06	333.06	334.067	C9H19O11P	[M-H]-	-	1	9540	7340	9890		0.891447	0	0.545823	-0.873494	0.783036	0.84	1.0206	0.0294169	0.752464	0	0	0
Methyl cumalate*	153.02	109.03	154.027	C7H6O4	[M-H]-	6018-41-3	3	38400	45500	33300		1.03994	0.002	1.43246	0.518494	1.07406	0.001	1.55521	0.637113	1.05594	0	0.30807	-1.69867
Neosakuranin	447.13	285.08	448.137	C22H24O10	[M-H]-	-	3	45000	43300	33300		0.938981	0.08	3.29357	1.71965	0.877224	0	5.76326	2.52688	1.00479	0.833	0.988022	-0.0173853
1,3,6,8-tetrahydroxy-2,5-dimethoxyxanthen-9-one	319.04	183.03	320.053	C15H12O8	[M-H]-	-	3	13500	13300	10100		1.08141	0	0.468838	-1.09284	1.08072	0	0.266918	-1.90553	1.05642	0	0.426419	-1.22966
3,7-dihydroxy-2-methoxy-8,8,10-trimethyl-6,7-dihydroanthracene-1,4,5-trione	329.1	314.08	330.11	C18H18O6	[M-H]-	-	2	61600	50700	44900		1.08141	0	18.618	4.21863	1.08072	0.019	1.47884	0.564463	1.05642	0	0	0
Quercetin-3-O-(4''-O-glucosyl)rhamnoside*	611.16	303.05	610.153	C27H30O16	[M+H]+	59262-54-3	3	1810000	2290000	1700000		1.06107	0.021	0.891764	-0.165266	1.08074	0.002	1.40544	0.491025	1.05626	0.002	0.571237	-0.807839
L-Lactic Acid	89.02	71.02	90.0317	C3H6O3	[M-H]-	79-33-4	3	48400	36900	50600		1.08141	0.041	0.961256	-0.0570074	1.08074	0	0.773148	-0.371183	1.05621	0.001	0.586551	-0.769672
triptobenzene D	297.18	297.18	298.193	C20H26O2	[M-H]-	-	3	149000	122000	170000		1.08141	0.001	0.816873	-0.291817	1.08073	0.006	0.868061	-0.204132	1.05642	0.02	1.43296	0.519
2-amino-3-(1H-pyrazol-1-yl)propanoic acid	156.08	110.07	155.07	C6H9N3O2	[M+H]+	2734-48-7	2	192000	230000	166000		1.06592	0.001	0.562531	-0.829995	1.03441	0	0.436816	-1.1949	1.01488	0.003	1.88826	0.917057
Ser-Ser	191.07	117.04	192.075	C6H12N2O5	[M-H]-	6620-95-7	3	153000	163000	207000		0.178317	0.015	0.41758	-1.25987	0.345108	0.002	0.844464	-0.243893	0.666994	0	2.19069	1.13139
N-Methylisoleucine	146.12	55.05	145.11	C7H15NO2	[M+H]+	39554-61-5	2	165000	212000	158000		0.974313	0.162	1.05999	0.084051	1.04837	0.306	1.10662	0.146156	0.643164	0.015	0.335514	-1.57555
Luteolin-4'-O-glucoside*	449.11	287.05	448.101	C21H20O11	[M+H]+	6920-38-3	3	1340000	1110000	970000		0.533634	0.002	1.65036	0.722781	1.08073	0.005	1.84647	0.884768	1.05641	0.025	1.20631	0.270604
Quercetin-3-O-apiosyl(1→2)galactoside*	597.14	303.04	596.138	C26H28O16	[M+H]+	-	3	75100	79800	57700		1.05288	0.006	0.496079	-1.01136	0.669389	0.136	0.958856	-0.0606141	1.05376	0.002	0.620006	-0.689646
2-Naphthol*	143.05	115.05	144.058	C10H8O	[M-H]-	135-19-3	3	52700	70800	55000		1.07528	0.156	1.15409	0.206753	1.07453	0.466	0.930386	-0.104099	0.0385487	0.929	0.991255	-0.0126725
Methanesulfonic acid	94.98	79.96	95.9881	CH4O3S	[M-H]-	75-75-2	3	18600	21400	25800		1.0787	0.005	0	0	0.317331	0.011	1.33488	0.41671	0.824957	0.005	0	0
1-O-p-Coumaroylquinic acid*	337.09	163.04	338.1	C16H18O8	[M-H]-	-	2	24300	18300	25400	-4.44981	1.0814	0	0	0	1.08071	0.003	0	0	1.05638	0.003	0	0
3-(Hydroxycinnamoyl)-quinic acid*	337.09	163.04	338.1	C16H18O8	[M-H]-	-	2	24300	18300	25400	-4.74647	0.870405	0	0	0	0.996802	0.003	0	0	1.05039	0.003	0	0
4-Hydroxy-L-glutamic acid	162.04	144.03	163.048	C5H9NO5	[M-H]-	3913-68-6	3	16500	23300	20500		1.02246	0.023	1.80917	0.855331	0.947636	0.011	2.83171	1.50167	1.0129	0.011	2.88126	1.5267
Quercetin-7-O-glucoside	463.09	301.04	464.096	C21H20O12	[M-H]-	491-50-9	1	55500	42000	58300		0.960748	0.046	1.25454	0.327159	0.932938	0.102	1.83896	0.878892	1.05206	0.005	0.622494	-0.683868
L-Arginine	175.11	70.06	174.112	C6H14N4O2	[M+H]+	74-79-3	3	351000	399000	283000		1.07023	0	0.145031	-2.78556	1.04818	0	0.367574	-1.44389	1.04948	0	0.30905	-1.69409
Luteolin-7-O-neohesperidoside (Lonicerin)*	595.166	287.058	594.159	C27H30O15	[M+H]+	25694-72-8	1	249000	347000	328000		1.08141	0.018	2.96634	1.56869	1.08071	0	3.47479	1.79693	1.05636	0.041	1.82665	0.869198
cis-11-Methyl-2-dodecenoic acid	227.2	73.03	212.178	C13H24O2	[M+H]+	677354-23-3	3	69600	76800	54500		1.0814	0	1.20176	0.265147	1.08066	0.007	0.80518	-0.312616	1.05404	0.01	1.23312	0.302316
3,4-Dimethoxyphenyl acetic acid	195.07	121.03	196.074	C10H12O4	[M-H]-	93-40-3	2	19200	27200	23800		1.08083	0.007	1.2605	0.333998	1.06878	0.085	1.15562	0.208663	1.05632	0	0	0
Isoferulic Acid*	193.051	134.037	194.058	C10H10O4	[M-H]-	25522-33-2	3	51800	37300	41400		1.08098	0.03	0	0	1.07966	0.001	0	0	1.05593	0.002	0	0
Galactinol	341.11	179.06	342.116	C12H22O11	[M-H]-	3687-64-7	1	1120000	917000	1300000		1.08136	0.001	0.361168	-1.46926	1.07601	0.023	0.296658	-1.75313	1.0465	0.019	0.199671	-2.32431
L-Pipecolic Acid	130.09	84.08	129.079	C6H11NO2	[M+H]+	3105-95-1	2	1230000	1750000	1460000		1.0814	0.014	0.212951	-2.2314	1.07935	0.001	0.111973	-3.15877	1.05628	0.001	0.163446	-2.61311
β-Hydroxyisovaleric acid	117.06	59.01	118.063	C5H10O3	[M-H]-	625-08-1	3	105000	133000	150000		1.05976	0.019	1.14192	0.191466	1.06823	0.22	1.41952	0.5054	0.635074	0	0	0
Suberic Acid	173.08	111.08	174.089	C8H14O4	[M-H]-	505-48-6	1	92800	132000	120000		0.71177	0	0.594176	-0.751038	0.783375	0.013	0.408444	-1.29179	0	0.019	0.476932	-1.06815
(R)-1,2,3,4-Tetrahydro-3-carboxy-2-carboline	217.1	144.08	216.09	C12H12N2O2	[M+H]+	72002-54-1	3	55000	50300	38600		0.696796	0.178	0.145281	-2.78309	0.12575	0.001	0.495199	-1.01392	0.67601	0	0.11008	-3.18338
Homoproline	130.09	70.07	129.079	C6H11NO2	[M+H]+	56879-46-0	3	159000	227000	209000		1.07157	0	1.05254	0.0738724	1.07688	0.021	0.953474	-0.0687347	1.05316	0	0.605632	-0.723488
4-Methylazetidine-2-Carboxylic acid*	116.07	70.06	115.063	C5H9NO2	[M+H]+	1779725-63-1	3	298000	316000	411000		1.08138	0	0.103853	-3.26739	1.08065	0	0.180494	-2.46998	1.0411	0	0.163576	-2.61197
Caffeine	195.09	83.06	194.08	C8H10N4O2	[M+H]+	58-08-2	1	508000	715000	696000		1.02893	0.025	4.39667	2.13641	1.07917	0.014	12.9085	3.69025	1.05623	0.007	6.11877	2.61324
3-Carbamyl-1-methylpyridinium;(1-Methylnicotinamide)	138.08	94.07	137.071	C7H9N2O	[M+H]+	1005-24-9	3	26500	33200	23400		0.43679	0.001	1.17086	0.227564	1.08045	0.088	1.34297	0.425431	1.05431	0.003	0	0
4-Hydroxyphenylacetic acid*	151.04	107.05	152.047	C8H8O3	[M-H]-	156-38-7	3	14000	12600	9710		1.08092	0.001	2.2935	1.19755	1.05507	0	0.555009	-0.849418	1.04968	0	0	0
Biondinin C	299.16	117.04	300.173	C19H24O3	[M-H]-	55511-08-5	3	29600	33200	22900		0.536739	0	0.622477	-0.683908	1.06648	0.008	0.606609	-0.72116	1.04119	0	0.187179	-2.41751
Chlorogenic acid (3-O-Caffeoylquinic acid)*	353.09	191.06	354.095	C16H18O9	[M-H]-	327-97-9	2	138000	132000	183000		1.08141	0.04	0.852295	-0.230575	1.0807	0.001	0.687608	-0.540341	1.03134	0.008	0.777074	-0.363875
L-Aspartic acid	134.04	74.02	133.037	C4H7NO4	[M+H]+	56-84-8	3	146000	106000	151000		1.0814	0	0.328789	-1.60476	1.0782	0	0.268774	-1.89554	0.961964	0	0.260319	-1.94165
L-Methionine Sulfoxide	166.05	102.06	165.046	C5H11NO3S	[M+H]+	3226-65-1	3	394000	271000	359000		1.0814	0	0.59333	-0.753094	1.07882	0.001	0.783707	-0.351613	0.854609	0.054	0.457692	-1.12755
1,6-anhydro-β-D-glucose	161.05	71.01	162.053	C6H10O5	[M-H]-	498-07-7	3	101000	92700	131000		1.08056	0.016	0.287481	-1.79846	1.07722	0.016	0.271867	-1.87902	1.05604	0.009	0	0
Dihydroferulic Acid	195.07	136.05	196.074	C10H12O4	[M-H]-	1135-23-5	3	95000	82600	119000		1.04348	0	1.34385	0.426377	1.06968	0.004	0.191925	-2.38138	1.04522	0.003	0.048829	-4.35612
4-Guanidinobutyric acid	146.09	87.04	145.085	C5H11N3O2	[M+H]+	463-00-3	3	55700	38500	53200		1.08141	0.003	0.547175	-0.869926	1.08073	0	0.58072	-0.784085	1.0564	0.001	0.306765	-1.70479
O-Anisic acid (2-Methoxybenzoic acid)*	151.04	93.03	152.047	C8H8O3	[M-H]-	529-75-9	2	16800	24600	22400		1.00516	0.012	0.455604	-1.13415	1.0427	0.013	0.43571	-1.19856	1.03967	0.011	0.409581	-1.28778
3,9-Dihydroxy-13(14)-labden-16,15-olide	335.22	253.22	336.23	C20H32O4	[M-H]-	-	3	1230000	1030000	840000		1.063	0	0.383151	-1.38401	1.07773	0.003	0.44479	-1.1688	1.04001	0.009	0.624472	-0.67929
Val-Val	217.15	144.08	216.147	C10H20N2O3	[M+H]+	3918-94-3	3	33300	41000	48900		1.06023	0	0.20423	-2.29174	1.0729	0.001	0.367447	-1.44439	1.05158	0	0.213365	-2.22861
Allitol	181.07	59.01	182.079	C6H14O6	[M-H]-	488-44-8	1	191000	263000	279000		0.541401	0.011	1.51716	0.601375	0.964225	0.002	0.501752	-0.994955	1.00008	0.635	0.955208	-0.0661135
Isorescinnamine	637.31	581.24	636.305	C35H44N2O9	[M+H]+	6335-49-5	3	148000	149000	104000		1.07749	0.385	1.06637	0.0927091	1.04905	0.005	0.660518	-0.598331	1.03709	0.051	1.10557	0.144791
O-Phosphocholine	184.07	125	184.073	C5H15NO4P+	[M]+	107-73-3	3	54900	66400	45100		0.818178	0.01	1.58133	0.661139	1.06321	0	0.447989	-1.15846	1.05355	0.002	0.448567	-1.1566
6-Hydroxyhexanoic acid	131.07	85.07	132.079	C6H12O3	[M-H]-	1191-25-9	2	610000	583000	417000		0.724662	0.016	0.505735	-0.983545	1.03413	0	2.62572	1.39272	1.02946	0.002	2.55465	1.35313
N-(sec-butyl)tetradec-2-enamide	282.28	226.21	281.272	C18H35NO	[M+H]+	-	2	4950	3330	4470		1.08112	0.023	0.513031	-0.962881	1.06715	0.007	0	0	1.05155	0.007	0	0
Methyl (4E,6E,8E,10E,13Z,18E)-5,7,9,11,13,16,17-heptamethylicosa-4,6,8,10,13,18-hexaenoate	411.33	205.16	412.334	C28H44O2	[M-H]-	-	3	1190000	923000	813000		0.41987	0.083	0.838168	-0.254688	0.608521	0.036	0.745353	-0.424005	1.01481	0	0.974365	-0.0374655
Syringaldehyde; 4-Hydroxy-3,5-Dimethoxybenzaldehyde	181.05	151	182.058	C9H10O4	[M-H]-	134-96-3	3	11100	16400	15600		0.76988	0	2.6541	1.40822	1.04941	0	3.58515	1.84203	1.04667	0	2.33217	1.22167
D-Arabitol*	151.06	59.01	152.069	C5H12O5	[M-H]-	488-82-4	3	4280000	6310000	5990000		1.08141	0.013	1.11563	0.157853	1.08073	0.495	1.0355	0.0503271	1.05642	0	0.369629	-1.43585
Sexangularetin-3-O-glucoside-7-O-rhamnoside*	625.18	317.07	624.169	C28H32O16	[M+H]+	-	3	34500	51700	45000		0.214092	0.011	0.79976	-0.322361	0.951322	0	3.79736	1.925	0.955968	0.014	0.60012	-0.736677
Palmitoleic Acid*	253.22	235.21	254.225	C16H30O2	[M-H]-	373-49-9	3	31300	36500	24300		1.07967	0.002	0.343854	-1.54013	1.06836	0.022	0.691782	-0.531611	1.04398	0.139	0.887384	-0.17237
(7Z)-Hexadecenoic acid*	253.22	235.21	254.225	C16H30O2	[M-H]-	2416-19-5	3	31300	36500	24300		1.07553	0.002	0.343854	-1.54013	0.904678	0.022	0.691782	-0.531611	1.05047	0.139	0.887384	-0.17237
Quercetin-3-O-rhamnoside(Quercitrin)	449.11	303.05	448.101	C21H20O11	[M+H]+	522-12-3	3	13700	9920	14900		1.06702	0	0	0	1.08045	0.225	0.997049	-0.00426376	1.05641	0	0	0
Oxalic acid	88.99	70.98	89.9953	C2H2O4	[M-H]-	144-62-7	3	426000	638000	520000		1.08107	0.003	0.885175	-0.175966	1.08019	0	0.846953	-0.239646	1.05611	0	0.468633	-1.09347
α-Hydroxycinnamic Acid*	163.04	119.05	164.047	C9H8O3	[M-H]-	5801-57-0	3	31500	43300	30600		1.08133	0.013	1.9948	0.996241	1.08053	0	2.61545	1.38706	0	0.06	1.35303	0.436199
Pyrocatechol	109.03	81.03	110.037	C6H6O2	[M-H]-	120-80-9	3	5910	8280	5920		1.07011	0	0.360924	-1.47023	1.08031	0	0	0	1.0535	0	0	0
Apigenin-8-C-Glucoside (Vitexin)*	431.1	311.05	432.106	C21H20O10	[M-H]-	3681-93-4	1	44800	63800	46400		1.08141	0.07	1.11282	0.154225	1.08039	0	6.43712	2.68641	1.05639	0.067	1.11282	0.154225
N-Acetylcadaverine	145.13	86.1	144.126	C7H16N2O	[M+H]+	32343-73-0	3	22000	16300	24700		1.06068	0	0.699435	-0.515738	1.06872	0	0.654511	-0.611511	0.211394	0.08	0.933742	-0.0989034
Elemol	223.21	207.03	222.198	C15H26O	[M+H]+	639-99-6	3	2540000	3600000	3810000		0.429246	0.296	0.950194	-0.0737067	0.882266	0.099	0.907245	-0.140436	0.971046	0.946	1.00266	0.00383647
Stachyose	665.21	341.11	666.222	C24H42O21	[M-H]-	470-55-3	2	14600	15800	21200		1.0814	0	0.120446	-3.05354	1.0807	0	0.068852	-3.86036	1.0564	0	0.0849303	-3.55758
Cuscohygrine	225.2	100.11	224.189	C13H24N2O	[M+H]+	454-14-8	2	19700	15500	13200		0.625674	0.004	0.70394	-0.506475	0.848025	0	0.709154	-0.495829	0	0	0.733756	-0.446627
5,7,3',4',5'-Pentahydroxydihydroflavone	303.05	151.03	304.058	C15H12O7	[M-H]-	-	3	5320	6670	8080	2.63982	0.619287	0	0	0	0.480813	0.002	0	0	0.710175	0.004	0	0
Myricetin	319.04	153.02	318.038	C15H10O8	[M+H]+	529-44-2	3	63300	50000	42200		1.07751	0	6.68287	2.74047	1.06775	0.016	0.477149	-1.06749	1.05351	0	0	0
2-Amino-4,5-dihydro-1H-imidazole-4-acetic acid	144.08	84.06	143.07	C5H9N3O2	[M+H]+	69098-41-5	3	138000	112000	170000	0	1.08139	0	0	0	1.07877	0	0	0	1.05152	0	0	0
Senkyunolide B*	205.09	149.02	204.079	C12H12O3	[M+H]+	93236-67-0	1	13900000	19800000	14200000		0.74274	0.003	1.16138	0.215841	0.6111	0	1.39397	0.479202	1.04407	0.001	1.22295	0.290368
Rhamnetin-3-O-Rutinoside*	625.166	317.066	624.169	C28H32O16	[M+H]+	-	3	31500	48300	43900		1.08136	0	3.25319	1.70185	1.08022	0	4.65466	2.21867	1.05521	0.324	0	0
Choline Alfoscerate	258.11	104.11	257.103	C8H20NO6P	[M+H]+	28319-77-9	1	179000	272000	257000		0.406784	0	0.896474	-0.157667	0.157594	0.002	0.94819	-0.0767516	0.220812	0.001	1.00839	0.0120482
Anthranilate-1-O-Sophoroside	460.15	117.9	461.153	C19H27NO12	[M-H]-	-	3	36200	29100	44700		0.146115	0	0.17643	-2.50283	1.07674	0	0.0365798	-4.77281	1.05639	0.011	0.158946	-2.65339
4-O-acetyl-3-O-caffeoyl-2-C-methyl-D-erythronate*	355.1	163.05	354.095	C16H18O9	[M+H]+	-	3	93200	136000	97700		0.972748	0	0	0	0.977033	0	0.686119	-0.543469	1.05444	0.009	0.376712	-1.40847
2-Hydroxyphenylacetic acid	151.04	107.05	152.047	C8H8O3	[M-H]-	614-75-5	3	18300	28300	22600		1.08141	0.028	1.39928	0.484685	1.08059	0	2.60141	1.37929	0.465638	0.635	0.954998	-0.0664301
Cetostearic acid	255.24	255.24	256.24	C16H32O2	[M-H]-	-	1	2510000	3670000	3880000		1.07361	0.004	0.733369	-0.447388	1.03113	0.034	1.08505	0.117766	1.05335	0.051	0.654533	-0.611462
Isovaline*	118.08	58.07	117.079	C5H11NO2	[M+H]+	465-58-7	1	2130000	1360000	1910000		0.37906	0	0.53435	-0.904144	1.08072	0	0.563897	-0.826497	1.04274	0.002	0.372522	-1.4246
Ethyl Vanillate	197.08	65.04	196.074	C10H12O4	[M+H]+	617-05-0	3	29000	19000	22000		1.08141	0.03	1.00377	0.00542458	1.08074	0	0.359869	-1.47446	1.05623	0.002	0.106739	-3.22784
2-Hydroxy-3-phenylpropanoic acid	165.06	103.06	166.063	C9H10O3	[M-H]-	7326-19-4	1	30700	46000	47200		1.08133	0.001	0.519132	-0.945826	1.08058	0	0.423852	-1.23837	1.05632	0.007	0.150856	-2.72875
Pyroglutamic acid	130.05	84.05	129.043	C5H7NO3	[M+H]+	4042-36-8	1	3080000	2120000	3320000		1.05205	0	0.163635	-2.61144	0.968028	0	0.112131	-3.15674	0.954912	0	0.140825	-2.82802
Kaempferol-3-O-glucoside (Astragalin)*	449.11	287.06	448.101	C21H20O11	[M+H]+	480-10-4	3	1150000	891000	739000		1.08141	0	3.0928	1.62891	1.08069	0	2.33252	1.22189	1.0564	0	1.87519	0.907039
Epicatechin gallate*	441.08	169.02	442.09	C22H18O10	[M-H]-	1257-08-5	1	19300	20000	12800	0.680145	1.00937	0	0.361279	-1.46881	1.07254	0.668	0.981278	-0.0272657	1.05262	0	3.83875	1.94064
Theophylline	179.06	164.03	180.065	C7H8N4O2	[M-H]-	58-55-9	2	23700	37700	34700		1.03453	0.014	0.714653	-0.484685	0.654322	0.221	5.34796	2.41899	0.620111	0.014	0.846721	-0.240042
L-Leucyl-L-phenylalanine	279.17	120.08	278.163	C15H22N2O3	[M+H]+	56217-82-4	3	9780	12200	15500		1.08139	0.004	0.55979	-0.837043	1.08071	0.041	0.750149	-0.41475	1.03872	0.139	0.370202	-1.43362
Cis-L-3-hydroxyproline*	132.065	86.0607	131.058	C5H9NO3	[M+H]+	567-35-1	3	194000	233000	306000		1.0814	0.001	0.334776	-1.57873	0.227201	0.001	0.382959	-1.38474	1.05303	0.139	0.303796	-1.71882
piscrocin C*	211.06	148.02	212.069	C10H12O5	[M-H]-	-	2	98800	83000	61300		1.08094	0.067	1.72459	0.786253	1.04366	0	2.29563	1.19889	1.05578	0	0.122203	-3.03264
4'-O-Glucosylvitexin	595.17	433.12	594.159	C27H30O15	[M+H]+	38950-94-6	3	10900	9700	15000		1.07076	0	1.83172	0.873196	0.292103	0	3.16434	1.6619	1.05605	0	1.16605	0.221625
D-Panose*	503.16	179.06	504.169	C18H32O16	[M-H]-	33401-87-5	3	21100	15400	24900		0.492031	0	0.123229	-3.02058	1.04019	0	0.236147	-2.08224	1.05614	0.06	0.393499	-1.34557
3,5-Dimethyl-2,3-dihydrobenzofuran	149.1	121.06	148.088	C10H12O	[M+H]+	-	3	1660000	1410000	2230000		0.105289	0.023	1.38731	0.472288	0.0190812	0.081	0.911757	-0.133279	0.0302362	0	0.729327	-0.455362
DL-3-Phenyllactic acid*	165.06	119.05	166.063	C9H10O3	[M-H]-	828-01-3	1	36400	36600	54000		1.08141	0.002	0.82571	-0.276294	1.08063	0.002	0.395982	-1.33649	1.05639	0.067	0.386958	-1.36975
Kaempferol-3-O-rutinoside-7-O-glucoside	757.22	287.06	756.211	C33H40O20	[M+H]+	34336-18-0	3	19600	28000	32000		1.05472	0.059	1.19469	0.256632	1.02134	0.002	2.25713	1.17449	1.05131	0.08	0.714653	-0.484685
p-Hydroxyphenyl 6-O-(E)-caffeoyl-β-D-allopyranoside*	433.11	161.02	434.121	C21H22O10	[M-H]-	-	3	12500	17000	20500		0.921133	0.009	0.580636	-0.784295	1.01791	0.01	1.15953	0.213544	1.05379	0.946	0	0
N-(4-oxopentyl)-acetamide*	144.1	84.08	143.095	C7H13NO2	[M+H]+	-	1	150000	220000	146000		1.07439	0.017	0.663358	-0.59214	1.08062	0.019	0.757339	-0.400989	1.0561	0	0.381319	-1.39093
1-Methylpiperidine-2-carboxylic acid*	144.1	84.08	143.095	C7H13NO2	[M+H]+	7730-87-2	1	150000	220000	146000		0.913731	0.017	0.663358	-0.59214	0.822887	0.019	0.757339	-0.400989	0.950058	0	0.381319	-1.39093
1-(3,4-dihydroxy-S-methoxypheny)-7-(4-hydroxyphenyl)hept-1-ene-3,5-diol	361.16	137.06	360.157	C20H24O6	[M+H]+	-	2	23900	16500	15700	0.276882	0.431447	0	0	0	0.998037	0.001	0	0	0.799891	0.004	0	0
D-Fucose	163.06	59.01	164.069	C6H12O5	[M-H]-	3615-37-0	3	160000	196000	259000		1.08141	0	0.0992085	-3.33339	1.08069	0	0.130664	-2.93607	1.05642	0	0.055119	-4.18131
Isorhamnetin-3-O-neohesperidoside*	625.17	317.07	624.169	C28H32O16	[M+H]+	55033-90-4	3	46500	45000	68400		1.0814	0.008	0.450777	-1.14951	1.07789	0.105	0.8046	-0.313656	1.05093	0	0.287576	-1.79798
Quercetin	303.05	137.02	302.043	C15H10O7	[M+H]+	117-39-5	3	110000	116000	170000		1.08141	0.014	0.696539	-0.521725	1.08073	0.006	0.554619	-0.850432	1.05642	0.001	0.468741	-1.09314
Spermidine	146.17	72.08	145.158	C7H19N3	[M+H]+	124-20-9	3	1610000	1070000	1070000		1.08141	0.006	0.868873	-0.202783	1.08068	0.631	0.441213	-1.18045	1.0564	0.001	0.163507	-2.61257
Quercetin-3-O-rutinoside-7-O-rhamnoside	757.21	303.05	756.211	C33H40O20	[M+H]+	-	3	6670	5010	8340		0.939414	0	0.330249	-1.59838	0.880551	0.004	1.79916	0.847324	1.05124	0	0.40048	-1.3202
Pinolenic acid	337.24	255.23	278.225	C18H30O2	[M+CH3COO]-	16833-54-8	3	43300	63300	72700		1.01282	0	0.373517	-1.42075	1.07881	0	0.423511	-1.23953	1.05516	0	0.515843	-0.954996
3'-methoxyquercetin-3-O-L-rhamnosyl(1→2)-glucopyranoside*	625.17	317.07	624.169	C28H32O16	[M+H]+	-	3	30200	35500	21000		1.08137	0	2.4546	1.29549	1.08058	0.001	2.45411	1.2952	1.05638	0	1.1897	0.250597
Naringenin-7-O-Rutinoside(Narirutin)*	579.17	271.06	580.179	C27H32O14	[M-H]-	14259-46-2	3	21000	34200	24700		1.07964	0.016	0.266893	-1.90567	0.915102	0.285	1.0495	0.0697023	0.897426	0.053	0.615283	-0.700678
Naringenin-7-O-Neohesperidoside(Naringin)*	579.17	271.06	580.179	C27H32O14	[M-H]-	10236-47-2	3	21000	34200	24700		1.08138	0.016	0.266893	-1.90567	0	0.285	1.0495	0.0697023	1.05637	0.053	0.615283	-0.700678
Ile-Phe	279.17	86.1	278.163	C15H22N2O3	[M+H]+	-	3	23700	15600	15600	-8.5969	0.462743	0.004	0	0	0.51975	0	0	0	0.440299	0	0	0
Cafestol	317.21	299.2	316.204	C20H28O3	[M+H]+	469-83-0	3	106000	175000	128000		0.397765	0.679	1.00282	0.00406493	0.805664	0.074	1.2033	0.266991	0.765003	0.04	0.947733	-0.0774474
LysoPC 18:1	522.36	184.07	521.348	C26H52NO7P	[M+H]+	-	2	75200	48300	82200		1.08141	0.047	0.618402	-0.693382	0.797864	0.015	0.230875	-2.11482	1.05642	0.01	0.115054	-3.11962
2-Aminohexadecane-1,4-diol	274.27	88.08	273.267	C16H35NO2	[M+H]+	-	1	1820000	1650000	1060000		0.840095	0	0	0	1.04934	0.249	0.970694	-0.0429113	0.825027	0	0	0
Tyrosol; 4-Hydroxyphenylethanol	137.06	119.05	138.068	C8H10O2	[M-H]-	501-94-0	2	43500	40300	25300		1.00774	0	0.199408	-2.3262	1.08068	0	0.441696	-1.17888	0.138055	0	0.0789898	-3.66219
3,4-Dimethoxybenzoic acid; Veratric acid*	181.05	122.04	182.058	C9H10O4	[M-H]-	93-07-2	3	59900	104000	94600		0.489565	0	0.497158	-1.00822	0.892963	0	0	0	0.655978	0	0	0
Cryptochlorogenic acid (4-O-Caffeoylquinic acid)*	353.09	191.06	354.095	C16H18O9	[M-H]-	905-99-7	2	101000	76900	133000		0.725717	0.204	1.03378	0.0479268	1.08018	0.013	1.36902	0.453148	1.05614	0.019	0.480906	-1.05617
Arg-Val-Ser	361.22	137.06	360.212	C14H28N6O5	[M+H]+	-	3	134000	161000	92200	0.27684	1.05455	0.048	4.84852	2.27754	1.0149	0.003	7.15897	2.83975	0.950265	0.001	0.105392	-3.24616
Ribitol*	151.06	59.01	152.069	C5H12O5	[M-H]-	488-81-3	3	44200	78700	63500		0.435024	0.186	0.97624	-0.0346929	0.710767	0.003	1.14311	0.192969	0.682118	0.001	0.694924	-0.525073
3-Hydroxy-3-Methyl-2-Oxopentanoic Acid*	145.05	101.06	146.058	C6H10O4	[M-H]-	-	3	38300	28300	50000		0.70789	0.011	0.858819	-0.219574	0.867777	0.005	0.753788	-0.40777	1.05283	0	0.528873	-0.919006
Isorhamnetin-3-O-rutinoside (Narcissin)*	625.18	317.08	624.169	C28H32O16	[M+H]+	604-80-8	3	53300	88500	59400		1.08127	0.078	0.804868	-0.313176	1.08058	0.014	1.16253	0.217265	1.05637	0	0	0
L-Gamma-Glutamyl-L-Theanine	304.151	158.082	303.143	C12H21N3O6	[M+H]+	-	3	18500	31900	31800		0.596562	0.285	1.02978	0.0423356	0.937349	0.066	1.09093	0.125564	1.04755	0.008	1.10607	0.145439
Hesperetin-5-O-glucoside	463.12	301.07	464.132	C22H24O11	[M-H]-	69651-80-5	3	42100	23700	39600		1.0582	0.001	2.4827	1.31191	1.0763	0	3.52313	1.81686	1.04407	0.077	1.15333	0.205802
D-Mandelic acid	151.04	77.04	152.047	C8H8O3	[M-H]-	611-71-2	3	13300	17500	9790		1.07056	0.012	3.86481	1.9504	1.05433	0.763	1.09081	0.125404	1.02483	0.042	0	0
Kaempferol-3-O-(6''-Rhamnosyl-2''-Glucosyl)Glucoside (Camelliaside A)	757.22	287.06	756.211	C33H40O20	[M+H]+	135095-52-2	3	16800	29400	20900		1.02996	0.001	0.543544	-0.879531	1.07271	0	2.00725	1.00522	1.01259	0.021	0.457383	-1.12853
Ala-Pro-Arg-Lys-Lys	599.4	581.39	598.391	C26H50N10O6	[M+H]+	-	3	680000	600000	1020000		1.07265	0.565	1.11692	0.159522	1.07729	0	0.706472	-0.501295	1.0341	0	0.595619	-0.747539
Isopalmitic acid	255.23	237.23	256.24	C16H32O2	[M-H]-	4669-02-7	3	35900	60200	39800		1.07985	0	0.652967	-0.614918	1.07926	0.01	0.909347	-0.137098	1.05592	0	0.613025	-0.705983
Hypolaetin	301.04	149.02	302.043	C15H10O7	[M-H]-	27696-41-9	3	7670	7230	11900	0	1.07967	0.013	0	0	1.06836	0.002	0	0	1.04398	0	0	0
Bis(2-ethyl-hexyl)-phthalate	391.28	149.02	390.277	C24H38O4	[M+H]+	-	3	2230000	2230000	1270000		1.08071	0	1.18531	0.245269	0.575086	0.284	0.977185	-0.0332957	1.05213	0.015	0.829796	-0.269172
Parinaraldehyde	261.22	121.1	260.214	C18H28O	[M+H]+	148408-16-6	2	30600	47800	29000		1.08014	0	0.736104	-0.442018	1.05113	0.333	1.03913	0.055378	1.05595	0.406	0.96772	-0.0473388
(1S,3S)-1-Methyl-1,2,3,4-tetrahydro-β-carboline-3-carboxylic acid*	231.11	158.1	230.106	C13H14N2O2	[M+H]+	40678-46-4	3	27700	27900	44900		1.08138	0	0.063809	-3.9701	1.06777	0	0.0294716	-5.08453	0	0	0.031847	-4.9727
1-Methyl-1,2,3,4-tetrahydro-β-carboline-3-carboxylic acid*	231.11	158.1	230.106	C13H14N2O2	[M+H]+	-	3	27700	27900	44900		1.08014	0	0.063809	-3.9701	1.05113	0	0.0294716	-5.08453	1.05595	0	0.031847	-4.9727
Kaempferol-7-O-glucoside*	447.09	285.04	448.101	C21H20O11	[M-H]-	16290-07-6	1	38300	40000	63300		1.07847	0	6.38689	2.67511	1.07263	0	4.32632	2.11314	1.03223	0.017	1.75417	0.810789
Apigenin-6-C-xyloside-8-C-arabinoside	535.14	481.11	534.137	C25H26O13	[M+H]+	-	3	13300	24900	20800		1.0814	0.058	1.50078	0.58571	1.0807	0.002	2.98378	1.57714	1.05322	0.124	0.797463	-0.32651
N-((9E,11E)-13-methylpentadeca-9,11-dien-1-yl)acetamide	280.25	67.05	279.256	C18H33NO	[M+H]+	-	2	109000	120000	64800		0.881361	0.035	2.35648	1.23663	0.185994	0	0.460849	-1.11764	0.891861	0.101	0.934107	-0.0983396
1,4-Dihydro-1-Methyl-4-oxo-3-pyridinecarboxamide	151.05	71.01	152.059	C7H8N2O2	[M-H]-	769-49-3	3	15400	28600	25800		0.59163	0.54	0.972498	-0.0402331	0.312688	0	0.28845	-1.79361	0.175334	0	0.13269	-2.91387
6-Hydroxyluteolin 5-glucoside*	463.09	301.03	464.096	C21H20O12	[M-H]-	-	3	33000	20400	38300		1.08141	0.016	1.74485	0.8031	1.08072	0.189	0.936508	-0.0946372	1.05639	0.014	1.26383	0.337799
Isoscopoletin-β-D-glucoside*	355.1	163.04	354.095	C16H18O9	[M+H]+	20186-29-2	3	87800	69400	46800		1.07638	0.048	0.586666	-0.769388	1.07269	0.005	0.440055	-1.18424	1.05206	0	0.296521	-1.7538
Vanillic acid	167.03	108.02	168.042	C8H8O4	[M-H]-	121-34-6	1	279000	154000	197000		1.08138	0.004	2.32171	1.21519	1.07926	0.073	0.875647	-0.191579	1.05609	0.011	0.0410115	-4.60783
Nitensoside B*	625.18	317.07	624.169	C28H32O16	[M+H]+	-	3	47800	25500	36600		1.08133	0.998	0.999751	-0.000358567	1.05505	0.293	0.878279	-0.187248	0	0.027	0.37645	-1.40947
2-Aminooctadecane-1,5,17-triol	318.302	88.0763	317.293	C18H39NO3	[M+H]+	-	3	147000	152000	246000		1.08132	0.021	0	0	1.08011	0.102	0.754802	-0.40583	1.0564	0.102	0.58346	-0.777294
D-Trehalose*	341.11	119.03	342.116	C12H22O11	[M-H]-	99-20-7	1	62700	78200	114000		1.08141	0	0.353849	-1.49879	0.854542	0	0.267975	-1.89983	1.05626	0	0.189375	-2.40068
O-Feruloyl 4-hydroxycoumarin	339.09	177.05	338.079	C19H14O6	[M+H]+	-	3	42000	36800	22000		1.08141	0.006	1.25246	0.324763	0.79786	0.008	1.59425	0.672875	1.05642	0.12	0.857073	-0.22251
Kaempferol-3-O-galactoside (Trifolin)*	447.09	285.04	448.101	C21H20O11	[M-H]-	23627-87-4	1	24400	34400	46100		1.0761	0.007	3.7691	1.91422	1.0545	0.013	2.16812	1.11644	1.04109	0.003	0	0
L-Theanine	175.11	84.04	174.1	C7H14N2O3	[M+H]+	3081-61-6	2	78600	90000	138000	0	1.08098	0.002	11.7425	3.55367	0.532388	0.028	0.409315	-1.28872	0.454773	0.03	0.323053	-1.63016
Lecanoric acid	317.07	150.03	318.074	C16H14O7	[M-H]-	480-56-8	3	3870000	1990000	3230000		1.08133	0	6.08672	2.60566	1.08063	0.915	1.02278	0.032495	1.05446	0.035	0.00911478	-6.77758
Virgaurenolide A*	343.15	163.07	342.146	C20H22O5	[M+H]+	-	3	1070000	1050000	568000		0.0973788	0	0.957001	-0.0634071	0.47139	0.894	0.991995	-0.0115953	0.375966	0.821	0.996289	-0.00536443
Avicennol*	343.15	163.07	342.147	C20H22O5	[M+H]+	56110-68-0	1	1070000	1050000	568000		1.08136	0	0.957001	-0.0634071	1.08008	0.894	0.991995	-0.0115953	1.05633	0.821	0.996289	-0.00536443
Kaempferol-3-O-rutinoside(Nicotiflorin)	593.15	285.04	594.159	C27H30O15	[M-H]-	17650-84-9	3	46400	38300	23700		1.0611	0	1.76307	0.818091	1.06997	0.342	0.836786	-0.257069	1.05536	0.265	0.876211	-0.19065
Succinic anhydride	101.02	55.02	100.016	C4H4O3	[M+H]+	108-30-5	3	113000	68400	134000		0.560195	0.06	0.73558	-0.443046	1.05519	0.2	0.808266	-0.307098	1.05477	0	0.452108	-1.14526
3-Hydroxy-4-methoxybenzoic acid; Isovanillic Acid	169.05	65.04	168.042	C8H8O4	[M+H]+	645-08-9	1	126000	69300	132000		1.07595	0.022	4.59349	2.19959	1.0775	0	2.33814	1.22536	1.02176	0	0.120014	-3.05873
Glucan	505.17	145.05	504.169	C18H32O16	[M+H]+	9041-22-9	3	51700	27200	36900		1.077	0.81	0.385076	-1.37679	1.08022	0.001	0.556557	-0.845399	1.0564	0.005	0.202557	-2.3036
3-O-Methylellagic acid	315.01	299.99	316.022	C15H8O8	[M-H]-	-	3	45000	45200	76100		0.592326	0.005	4.49628	2.16873	0.906798	0.045	0.574396	-0.799881	1.04526	0.012	0	0
1-beta-D-Arabinofuranosyluracil	245.07	113.03	244.07	C9H12N2O6	[M+H]+	3083-77-0	3	50000	41700	25200		0.475418	0.011	0.436749	-1.19513	0.9679	0.359	0.750969	-0.413175	1.05313	0.061	0.812523	-0.299519
Isoguanine	152.06	135.03	151.049	C5H5N5O	[M+H]+	3373-53-3	3	25300	34700	48600		0.933182	0.013	0.432743	-1.20842	1.02088	0	3.00811	1.58886	0.185838	0.033	0.640665	-0.642358
L-Xylose*	149.05	59.02	150.053	C5H10O5	[M-H]-	609-06-3	3	41100	49100	24600		1.08141	0.023	0.460318	-1.1193	1.08074	0.029	0.537452	-0.895791	1.05632	0.014	0.30934	-1.69273
Octadec-2-enamide*	282.28	69.07	281.272	C18H35NO	[M+H]+	-	1	161000	269000	155000		1.08141	0.007	0.181659	-2.4607	1.08059	0.005	0.130936	-2.93307	1.04761	0.007	0.1789	-2.48277
Octadec-8-enamide*	282.28	69.07	281.272	C18H35NO	[M+H]+	-	1	161000	269000	155000		1.08141	0.007	0.181659	-2.4607	1.08074	0.005	0.130936	-2.93307	1.05641	0.007	0.1789	-2.48277
Epigallocatechin-3-O-gallate*	459.09	139.04	458.085	C22H18O11	[M+H]+	989-51-5	1	10100	6310	12600	-3.48514	1.03822	0.632	1.01332	0.0190894	0.615288	0.123	0.760559	-0.394868	0.60944	0	4.31924	2.11078
3,5,3',4',5'-penta-hydroxyflavan-7-gallate*	459.09	139.04	458.085	C22H18O11	[M+H]+	-	1	10100	6310	12600		0.298541	0.632	1.01332	0.0190894	0.344567	0.123	0.760559	-0.394868	0.510965	0	4.31924	2.11078
Artocarpanone	301.07	151	302.079	C16H14O6	[M-H]-	-	2	12900	14800	7390		1.07988	0	1.16242	0.217125	1.06709	0.51	1.17815	0.236526	1.02235	0	0.116408	-3.10274
Nepetin-7-O-glucoside(Nepitrin)	479.12	317.06	478.111	C22H22O12	[M+H]+	569-90-4	3	11200	7600	15100	3.33947	1.0814	0.01	0	0	1.08068	0.004	0	0	1.05641	0	0	0
N,N-Dimethyl-5-methoxytryptamine	219.15	174.09	218.142	C13H18N2O	[M+H]+	1019-45-0	3	5010	3340	6670		1.07249	0.996	0.999876	-0.000178961	1.06489	0.039	1.67946	0.747999	0.970298	0	0	0
Sinapaldehyde-4-O-Glucoside	371.1	209.05	370.126	C17H22O9	[M+H]+	154461-65-1	3	21100	12900	11700		1.07944	0.429	1.10784	0.147749	0.63932	0.004	0.633187	-0.659297	1.04082	0.418	1.11094	0.151784
D-Arabinose*	149.05	59.01	150.053	C5H10O5	[M-H]-	10323-20-3	3	21700	20200	36100		1.07981	0	0.195795	-2.35258	1.05191	0.005	0.338233	-1.56391	0.918861	0.016	0.52531	-0.928759
9,12-Octadecadienoic acid,ethyl ester*	307.26	307.26	308.272	C20H36O2	[M-H]-	6114-21-2	2	9120	17100	18400		1.0814	0	0.182215	-2.45628	1.08069	0	0.22316	-2.16385	1.05638	0	0.331743	-1.59186
2-Propylsuccinic acid*	159.07	97.07	160.074	C7H12O4	[M-H]-	618-57-5	3	23000	14400	29500		1.02941	0.001	0.680156	-0.556062	1.06089	0	0.434093	-1.20392	1.05503	0	0.414535	-1.27043
D-Sorbitol	181.07	71.01	182.079	C6H14O6	[M-H]-	50-70-4	1	54100	26300	46200		0.98526	0	1.03914	0.0553906	1.07681	0	0.418303	-1.25738	1.05636	0	0.412533	-1.27742
2-Oxo-3,4-dihydro-1H-quinoline-3-carboxylic acid	192.07	146.06	191.058	C10H9NO3	[M+H]+	246867-17-4	3	9930	6970	5010		1.08014	0.002	2.01427	1.01026	1.05113	0	0	0	1.05595	0.005	0.998061	-0.00280067
Chrysoeriol-7-O-glucoside	461.11	299.06	462.116	C22H22O11	[M-H]-	19993-32-9	3	21500	18200	34000		1.0792	0	1.45945	0.545424	1.08066	0	1.06687	0.093391	0.97445	0	0.5215	-0.939261
Tranexamic Acid	158.12	95.09	157.11	C8H15NO2	[M+H]+	1197-18-8	3	7430	14900	10700		0.920155	0	0.362339	-1.46459	0.731972	0	0.443866	-1.1718	1.02547	0	1.28559	0.362433
Luteolin-6-C-glucoside (Isoorientin)	447.09	357.06	448.101	C21H20O11	[M-H]-	4261-42-1	3	8430	12100	16900		1.08141	0	0.466713	-1.09939	0.991969	0.011	1.1199	0.163367	1.0135	0.022	0.745393	-0.423926
2'-Deoxyuridine 5'-monophosphate	307.03	214.99	308.041	C9H13N2O8P	[M-H]-	964-26-1	3	25800	12500	19900	3.58267	1.08116	0	0	0	1.08041	0	0	0	1.05627	0	0	0
2-[(1R,2R)-3-oxo-2-[(Z)-5-[3,4,5-trihydroxy-6-(hydroxymethyl)oxan-2-yl]oxypent-2-enyl]cyclopentyl]acetic acid	387.16	59.01	388.173	C18H28O9	[M-H]-	-	3	127000	258000	249000		1.08138	0	1.33731	0.419333	1.07957	0	1.25142	0.323563	0	0.003	0.634998	-0.655175
Dihydrohinokitiol	167.11	79.05	166.099	C10H14O2	[M+H]+	-	3	107000	83100	163000		1.00326	0.025	0.506795	-0.980525	0.962767	0.135	0.871833	-0.197876	1.02055	0.003	0.0815112	-3.61686
3,4-Dihydroxybenzoic acid (Protocatechuic acid)*	153.02	109.03	154.027	C7H6O4	[M-H]-	99-50-3	3	45500	95100	88300		1.08056	0	2.26543	1.17978	1.0778	0	5.24136	2.38994	1.052	0	2.07388	1.05233
Benzoic acid	123.04	79.05	122.037	C7H6O2	[M+H]+	65-85-0	3	376000	233000	197000	0	1.07614	0.003	0	0	0.320755	0	0	0	1.05361	0	0	0
Maltopentaose	829.28	325.11	828.275	C30H52O26	[M+H]+	34620-76-3	3	75000	48900	37800		1.07585	0	0.130001	-2.9434	1.07263	0	0.155863	-2.68165	1.05446	0	0.171766	-2.54149
3',5',5,7-Tetrahydroxy-4'-methoxyflavanone-3'-O-glucoside	481.13	319.05	480.127	C22H24O12	[M+H]+	-	3	4450	9460	7410	0	1.07324	0.001	0	0	1.05253	0	0	0	1.02357	0	0	0
D-Maltotetraose	665.21	161.04	666.222	C24H42O21	[M-H]-	34612-38-9	3	15600	9940	7900		1.07001	0.004	0.305777	-1.70945	1.04169	0.003	0.26367	-1.9232	0	0.005	0.360141	-1.47337
3-amino-2-naphthoic acid*	188.07	118.06	187.063	C11H9NO2	[M+H]+	-	1	11100	18200	23800		0.147291	0	0.278402	-1.84476	1.07676	0	0.0989347	-3.33738	1.05639	0	0.258944	-1.94929
N-Acetyl-D-galactosamine	222.1	84.05	221.09	C8H15NO6	[M+H]+	1811-31-0	3	40700	80000	89500		1.0814	0.007	1.10831	0.148361	1.08072	0.136	1.38306	0.467862	1.05615	0	0	0
Crotonoside; 2-Hydroxyadenosine	284.1	152.06	283.092	C10H13N5O5	[M+H]+	1818-71-9	3	6000	6710	11500	-1.05597	1.04372	0	0	0	1.07931	0	0	0	0.810875	0	0	0
Pimelic acid*	159.07	97.06	160.074	C7H12O4	[M-H]-	111-16-0	3	15000	29300	17300		0.854777	0	0.449056	-1.15503	1.05366	0.001	0.644876	-0.632906	1.03138	0	0.660338	-0.598724
Lys-Gln-Ile	388.25	89.06	387.248	C17H33N5O5	[M+H]+	-	3	256000	234000	446000		1.04729	0.001	1.10662	0.146166	0	0.211	1.06458	0.0902864	0	0.076	0.777656	-0.362797
Thymidine	243.1	127.05	242.09	C10H14N2O5	[M+H]+	50-89-5	3	30000	20400	14000		1.02479	0.003	1.44194	0.528012	0.824907	0.304	3.45418	1.78834	1.05214	0.155	1.25834	0.331523
Quercetagetin; 3,3',4',5,6,7-Hexahydroxyflavone	319.04	273.04	318.038	C15H10O8	[M+H]+	90-18-6	3	8340	5780	12400	0	0.450717	0	0	0	0.553161	0	0	0	0.348163	0	0	0
L-Tryptophan	203.08	116.05	204.09	C11H12N2O2	[M-H]-	73-22-3	2	38900	22500	19900		1.08141	0	0.241174	-2.05186	1.08072	0	0.116631	-3.09998	1.05641	0	0.333417	-1.5846
2',3',4',5,7-Pentahydroxyflavone*	301.04	151	302.043	C15H10O7	[M-H]-	-	2	44300	20500	45300		1.07638	0	0.274208	-1.86666	1.07269	0	0.508171	-0.976613	1.05206	0	0.196881	-2.34461
Morin*	301.04	151	302.043	C15H10O7	[M-H]-	480-16-0	2	44300	20500	45300		1.07055	0	0.274208	-1.86666	1.06748	0	0.508171	-0.976613	1.02821	0	0.196881	-2.34461
1,2,4,5,8-pentahydroxy-6-methylanthracene-9,10-dione*	301.04	151	302.043	C15H10O7	[M-H]-	-	2	44300	20500	45300		1.07332	0	0.274208	-1.86666	1.08069	0	0.508171	-0.976613	1.05629	0	0.196881	-2.34461
6-[(7-hydroxy-2-methyl-6-oxo-3,4-dihydroisoquinolin-1-yl)methyl]-2,3-dimethoxybenzoic acid	372.14	163.04	371.137	C20H21NO6	[M+H]+	-	3	40200	79500	46100		1.05472	0.002	0.25524	-1.97007	1.02134	0.153	0.810412	-0.303272	1.05131	0.01	0.663196	-0.592492
L-Ascorbic acid (Vitamin C)	175.02	87.01	176.032	C6H8O6	[M-H]-	50-81-7	1	109000	64100	54300		1.0712	0.004	8.10422	3.01867	1.0793	0.565	0.513357	-0.961966	1.05486	0	0.353027	-1.50215
2-(2,3-dihydroxypropoxy)-3-(((2-(dimethylamino)ethoxy)(hydroxy)phosphoryl)oxy)propyl palmitate*	554.34	255.23	555.354	C26H54NO9P	[M-H]-	-	1	12500	6100	13900		1.08136	0.045	0.868219	-0.203869	1.08071	0.002	0.429537	-1.21915	1.05639	0.002	0.339361	-1.55911
Gallocatechin gallate*	459.09	139.04	458.085	C22H18O11	[M+H]+	4233-96-9	1	33100	21700	15300	-3.48514	0.953603	0.038	0.455057	-1.13588	0.100122	0.056	0.573753	-0.801499	0.103099	0.009	2.08985	1.0634
octadecanoic acid pyrrolidide	338.34	338.34	337.334	C22H43NO	[M+H]+	33707-76-5	2	230000	501000	512000		1.07392	0.015	0.264967	-1.91612	1.07988	0.016	0.304259	-1.71663	1.05143	0.008	0.313517	-1.67338
Rosmarinic acid	361.09	163.04	360.084	C18H16O8	[M+H]+	537-15-5	3	15000	8920	20400	0	1.0814	0	0	0	1.08039	0.003	0	0	1.05301	0	0	0
Apigenin-7-O-glucoside(Cosmosiin)*	433.113	271.066	432.106	C21H20O10	[M+H]+	578-74-5	3	5010	11700	10000	0	0.0921817	0	0	0	0.58043	0	0	0	0.466975	0	0	0
Apigenin-4'-O-glucoside*	433.11	271.07	432.106	C21H20O10	[M+H]+	20486-34-4	3	5010	11700	10000	0	1.08137	0	0	0	0.95594	0	0	0	1.05628	0	0	0
Vicenin-3	563.15	353.07	564.148	C26H28O14	[M-H]-	59914-91-9	2	16400	30300	15900	-3.01878	1.08141	0.002	1.49925	0.584242	1.07987	0.002	5.82977	2.54344	1.05628	0.052	0.956978	-0.0634431
Salicylic acid	137.03	108.02	138.032	C7H6O3	[M-H]-	69-72-7	2	79300	35200	54100		1.08141	0.003	0.859637	-0.2182	0.728765	0.011	1.4916	0.57686	0	0.001	0.0876743	-3.5117
3-(4-Hydroxyphenyl)-propionic acid*	165.06	119.05	166.063	C9H10O3	[M-H]-	501-97-3	1	63300	29900	37900		1.08141	0	0.704097	-0.506154	1.07981	0	0.286773	-1.80202	1.05611	0	0.246492	-2.02039
Syringic acid	197.05	123.01	198.053	C9H10O5	[M-H]-	530-57-4	3	26700	43200	20000		1.07989	0.41	1.20249	0.266022	1.07727	0	2.92483	1.54835	1.00336	0.006	0	0
5-O-p-Coumaroylquinic acid	337.09	191.06	338.1	C16H18O8	[M-H]-	1899-30-5	2	9710	6670	14900		1.07989	0.054	0.833583	-0.262602	1.00549	0.045	1.26238	0.336144	0	0.119	1.4548	0.540821
HydroxyAloe-emodin-8-O-glucoside	447.09	285.04	448.101	C21H20O11	[M-H]-	-	3	14100	6030	13500		1.06878	0.003	4.45689	2.15604	1.08034	0.003	0	0	1.0504	0.006	0.355366	-1.49262
Harmalacinine	265.13	265.13	264.126	C17H16N2O	[M+H]+	-	3	14500	8060	19600		0.327066	0	2.39649	1.26093	0.585889	0	1.83832	0.878386	1.0441	0.046	0.653869	-0.612927
2-(2,3-dihydroxypropoxy)-3-(((2-(dimethylamino)ethoxy)(hydroxy)phosphoryl)oxy)propyl (11Z,14Z)-octadeca-11,14-dienoate	578.34	279.23	579.354	C28H54NO9P	[M-H]-	-	1	16200	23900	10100		1.06059	0.007	1.31023	0.389815	1.07844	0.106	0.865726	-0.208018	1.05115	0.002	0.0575169	-4.11987
(6R,9R)-3-Oxo-α-ionol-β-D-malonyl-glucoside	457.21	209.15	456.199	C22H32O10	[M+H]+	-	3	21900	18300	8770		1.08141	0.001	0.99984	-0.000231109	1.08064	0	1.49901	0.584011	1.05638	0	0	0
3-Hydroxycinnamic Acid*	163.04	119.05	164.047	C9H8O3	[M-H]-	14755-02-3	3	16700	28600	13200		1.07451	0.265	1.15047	0.202224	1.07945	0	1.56888	0.649732	0.671471	0.011	1.46451	0.550421
Epigallocatechin 3-O-(3-O-Methyl)Gallate	471.095	183.03	472.101	C23H20O11	[M-H]-	83104-87-4	3	370000	157000	381000	3.8209	0.86778	0.212	0.837991	-0.254993	1.07953	0.04	0.730491	-0.453062	0.847075	0.69	0.974555	-0.0371849
2-Acetyl-2-Hydroxybutanoic Acid	145.05	83.05	146.058	C6H10O4	[M-H]-	-	3	46700	40500	85000		0.91414	0.465	1.02618	0.0372855	1.05285	0.126	0.90082	-0.15069	0.64383	0.002	0.562739	-0.829462
Methyl {(1R,2S,3S)-3-(B-D-glucopyransyloxy)-2-[(2'Z)-pent-2-en-1-ylI]cyclopentyl}acete	389.22	133.1	388.21	C19H32O8	[M+H]+	-	3	16100	41700	34200		1.08139	0.042	0.600539	-0.735669	1.08067	0.009	0	0	1.05622	0.003	2.02393	1.01716
Apigenin-6,8-di-C-arabinoside*	535.14	499.12	534.137	C25H26O13	[M+H]+	-	3	18100	13300	30500		1.08141	0.232	1.16789	0.223899	1.07793	0.004	3.35404	1.7459	1.0564	0.006	0.470968	-1.0863
Apigenin-6-C-arabinoside-8-C-xyloside*	535.14	499.12	534.137	C25H26O13	[M+H]+	-	3	18100	13300	30500		0.958874	0.232	1.16789	0.223899	0.978434	0.004	3.35404	1.7459	1.05462	0.006	0.470968	-1.0863
Protocatechualdehyde	139.04	65.04	138.032	C7H6O3	[M+H]+	139-85-5	3	85800	36800	52300		1.08141	0.003	2.74172	1.45508	0.81207	0.019	2.00519	1.00374	1.05596	0.005	1.33295	0.414625
Actinidialactone*	167.11	93.07	166.099	C10H14O2	[M+H]+	76729-80-1	3	136000	67500	68900		1.08141	0.041	0.960149	-0.0586699	1.08071	0.001	0.45825	-1.12579	1.05159	0.038	1.74691	0.804809
Rhododendrol*	167.11	93.07	166.099	C10H14O2	[M+H]+	501-96-2	3	136000	67500	68900		1.08138	0.041	0.960149	-0.0586699	0.136926	0.001	0.45825	-1.12579	1.05642	0.038	1.74691	0.804809
Phthalic acid	165.02	77.04	166.027	C8H6O4	[M-H]-	88-99-3	2	8600	8040	3340		1.08141	0.052	1.25036	0.322346	1.06892	0.043	0.760463	-0.395049	1.05576	0	0.76342	-0.389452
Goshuyic acid	225.19	67.06	224.178	C14H24O2	[M+H]+	39039-37-7	3	5600	9470	4060	2.2204	1.07513	0.007	0	0	1.08073	0	0	0	1.05641	0	0	0
6,8-Dihydroxy-3-methylisocoumarin	193.05	119.05	192.042	C10H8O4	[M+H]+	1204-37-1	3	11700	30300	29000		1.05347	0	0	0	1.03172	0	0	0	0.970747	0.022	1.23135	0.300242
Quinic Acid	191.06	85.03	192.063	C7H12O6	[M-H]-	77-95-2	2	24800	57700	66700		1.08116	0.068	1.05408	0.0759818	1.07991	0	0.286934	-1.80121	0	0.002	0.247193	-2.01629
Lignans Machilin F*	343.15	105.03	342.147	C20H22O5	[M+H]+	-	1	1400000	540000	1400000		1.0814	0.001	1.13929	0.18814	1.08002	0.578	1.02691	0.0383036	1.05641	0	0.405322	-1.30286
Isoshonanin*	343.15	105.03	342.147	C20H22O5	[M+H]+	-	1	1400000	540000	1400000		1.08141	0.001	1.13929	0.18814	1.0807	0.578	1.02691	0.0383036	1.05642	0	0.405322	-1.30286
2-Aminohexadecane-1,5,6-triol	290.27	88.08	289.262	C16H35NO3	[M+H]+	-	1	55200	109000	51700	1.03352	0.944691	0	0	0	1.04495	0.002	0	0	1.01378	0	0	0
N-Methyl-L-proline*	130.09	84.08	129.079	C6H11NO2	[M+H]+	475-11-6	2	1650000	2420000	926000		1.07562	0.002	0.12042	-3.05385	0	0.001	0.0446361	-4.48564	1.05108	0.004	0.198708	-2.33127
(2S)-2-amino-4-methyl-4-pentenoic acid*	130.09	84.08	129.079	C6H11NO2	[M+H]+	-	2	1650000	2420000	926000		1.06981	0.002	0.12042	-3.05385	1.05895	0.001	0.0446361	-4.48564	1.04896	0.004	0.198708	-2.33127
2-Benzoxazolinone	136.04	80.06	135.032	C7H5NO2	[M+H]+	59-49-4	3	13800	27900	37700		1.08018	0	1.21491	0.280854	0	0	0	0	0	0	0	0
2-Aminohexadecane-1,15-diol	274.27	88.08	273.267	C16H35NO2	[M+H]+	-	2	4750000	4510000	1740000	2.91679	1.08004	0	0	0	0.797391	0.016	0	0	1.05392	0.326	0	0
(S)-2-Hydroxy-3-(4-Hydroxyphenyl)Propanoic Acid	181.05	135.04	182.058	C9H10O4	[M-H]-	23508-35-2	3	6670	3070	3340		0.0484561	0.001	1.49045	0.575748	0.856244	0.001	0	0	0.972384	0.001	0	0
16-Methylheptadecanoic acid	283.26	283.26	284.272	C18H36O2	[M-H]-	2724-58-5	3	7220000	19800000	19200000		1.01161	0.01	2.81861	1.49498	1.06659	0.002	3.66451	1.87362	1.05369	0.019	2.65838	1.41055
rhusopolyphenol F*	291.09	139.04	290.079	C15H14O6	[M+H]+	1445784-13-3	1	79600	103000	36400		1.08141	0.007	2.2283	1.15594	1.08074	0.002	5.46467	2.45014	1.05641	0.009	2.00206	1.00149
Epicatechin*	441.08	169.02	442.09	C22H18O10	[M-H]-	1257-08-5	1	19300	20000	12800	0.680145	1.08056	0	2.2283	1.15594	1.0778	0.668	5.46467	2.45014	1.052	0	2.00206	1.00149
melanoxoin*	291.09	139.04	290.079	C15H14O6	[M+H]+	-	1	79600	103000	36400		0.985365	0.007	2.2283	1.15594	1.02391	0.002	5.46467	2.45014	1.04756	0.007	2.00206	1.00149
Stearic Acid	283.26	283.26	284.272	C18H36O2	[M-H]-	57-11-4	3	12700000	36000000	32300000		1.08007	0.016	2.93874	1.5552	1.0801	0.109	1.21247	0.277945	1.05642	0.001	2.61107	1.38464
2,3-Dihydroxypropanal	89.02	71.02	90.0317	C3H6O3	[M-H]-	56-82-6	3	58300	73300	25700		0.997043	0	1.07142	0.0995288	0.867915	0.012	0.475154	-1.07353	1.05525	0.707	0.928577	-0.106907
Diisooctyl Phthalate*	391.28	149.02	390.277	C24H38O4	[M+H]+	27554-26-3	2	11300000	13000000	4430000		0.317776	0.024	2.75131	1.46012	1.04463	0.003	1.9686	0.977171	0.310249	0.02	2.25518	1.17324
Indole-3-carboxylic acid*	160.04	116.05	161.048	C9H7NO2	[M-H]-	771-50-6	3	8080	5010	3030		1.03665	0.002	0.471403	-1.08497	1.08074	0.003	0.875002	-0.192641	0.664156	0.004	0.354822	-1.49483
Indole-5-carboxylic acid*	160.04	116.05	161.048	C9H7NO2	[M-H]-	1670-81-1	3	8080	5010	3030		1.08138	0.002	0.471403	-1.08497	0.777745	0.003	0.875002	-0.192641	1.0544	0.004	0.354822	-1.49483
D-Pinitol*	193.07	59.01	194.079	C7H14O6	[M-H]-	10284-63-6	2	27800	75900	48500		1.0814	0	1.37633	0.460823	1.07942	0.029	2.2415	1.16447	0.962373	0.075	0.866531	-0.206676
(2r,3s,4s,5r)-2,5-bis(hydroxymethyl)-2-methoxyoxolane-3,4-diol*	193.07	59.01	194.079	C7H14O6	[M-H]-	-	2	27800	75900	48500		1.08138	0	1.37633	0.460823	1.08002	0.029	2.2415	1.16447	1.05642	0.075	0.866531	-0.206676
Asp-Lys	262.14	84.08	261.132	C10H19N3O5	[M+H]+	5891-51-0	3	8000	8300	17400		1.07118	0.023	0.42669	-1.22874	1.07888	0.032	0.53073	-0.91395	1.04057	0.043	0.489189	-1.03153
5-Hydroxy-2-pyrrolidinone	102.05	84.05	101.048	C4H7NO2	[M+H]+	62312-55-4	3	9080	3340	5600		1.0813	0.012	1.08294	0.114958	1.07868	0	0	0	1.05549	0.045	0.727446	-0.459088

## Sheet: 表2
Sub class	Compounds	Class I	Class II	Formula	Level	MJ	RAWJ	RIPEJ	HHLSJ
1	4-[3-(4,8-dimethylnona-3,7-dienyl)-3-methyloxiran-2-yl]butan-2-one*	Others	Others	C18H30O2	1	871977	3.52022e+06	1.31912e+06	1.03732e+06
1	Kaempferide (3,5,7-Trihydroxy-4'-methoxyflavone)*	Flavonoids	Flavonols	C16H12O6	2	290043	2.58325e+06	203320	3452.42
1	2,10,14-Trimethyl-6-methylene-16-acetoxyhexadeca-2,10,14-triene-4,7-dione	Others	Others	C22H32O4	3	1.64997e+06	6.49954e+06	2.26772e+06	1.97877e+06
1	2'-Methoxyformonetin	Others	Ketone compounds	C17H14O5	3	6.7774e+06	9.07415e+07	2.59361e+07	220705
1	2-Aminohexadecane-1,5,15-triol	Lipids	Sphingolipids	C16H35NO3	1	0	5.39115e+06	4.22014e+06	0
1	Methyl 4-hydroxybenzoate*	Phenolic acids	Phenolic acids	C8H8O3	2	2.16213e+06	4.72949e+06	2.3921e+06	70525.3
1	Isovanillin*	Others	Aldehyde compounds	C8H8O3	1	868957	1.52991e+06	1.02995e+06	40042.1
1	2',4'-Dihydroxyacetophenone*	Others	Ketone compounds	C8H8O3	1	868957	1.52991e+06	1.02995e+06	40042.1
1	14-hydroxy-2,6,10-trimethylpentadeca-2,5,10-trien-4-one*	Others	Others	C18H30O2	1	790661	3.37199e+06	1.35729e+06	1.10464e+06
1	Bis(2-ethylhexyl)phthalate*	Phenolic acids	Phenolic acids	C24H38O4	2	6.32348e+06	1.41669e+07	9.71636e+06	1.19281e+07
1	Aracarpene 2*	Flavonoids	Isoflavones	C16H12O6	3	290598	2.71647e+06	330507	2227.59
1	3,3'-O-Dimethylellagic Acid	Tannins	Tannin	C16H10O8	3	32167.7	515847	34463.6	0
1	Quercetin-3-O-glucoside (Isoquercitrin)	Flavonoids	Flavonols	C21H20O12	1	19313.5	39961.5	21670	23978.3
1	Undecylic Acid	Lipids	Free fatty acids	C11H22O2	2	3.45348e+06	5.14926e+06	4.51807e+06	1.78636e+06
1	Leonotin	Terpenoids	Ditepenoids	C20H28O5	2	29549	236806	34301.8	601.995
1	Chrysoeriol; 5,7,4'-Trihydroxy-3'-Methoxyflavone*	Flavonoids	Flavones	C16H12O6	2	312422	3.1218e+06	378567	2684.05
1	(E)-Ethyl 3-(4-hydroxyphenyl)acrylate	Others	Lactones	C11H12O3	3	50729.9	347542	74265.4	55499.7
1	α-Linolenic Acid*	Lipids	Free fatty acids	C18H30O2	1	7.92643e+06	2.65299e+07	1.01793e+07	9.7017e+06
1	Isomyristicin	Others	Others	C11H12O3	3	1.08407e+06	3.78791e+06	977739	8211.79
1	Vanillin; 4-Hydroxy-3-Methoxybenzaldehyde*	Others	Aldehyde compounds	C8H8O3	2	14192900	30095540	15091450	320005
1	5-Methyl-7-methoxyisoflavone	Flavonoids	Isoflavones	C17H14O3	3	197527	624102	192557	0
1	Crepenynic acid*	Lipids	Free fatty acids	C18H30O2	3	15995.3	50811.8	22739.5	20092.5
1	Farrerol	Flavonoids	Flavanones	C17H16O5	3	575561	6.12076e+06	667591	4732.79
1	5,8-dihydroxy-10-methoxy-2-propylbenzo[h]chromen-4-one	Others	Ketone compounds	C17H16O5	2	243206	2.43462e+06	337054	0
1	Homoeriodictyol	Flavonoids	Flavanones	C16H14O6	3	14444.9	61306.5	21104.3	794.955
1	LysoPC 18:2	Lipids	LPC	C26H50NO7P	2	84164	207293	118837	42355.3
1	Nectandrin B*	Lignans and Coumarins	Lignans	C20H24O5	2	1.32908e+06	2.63108e+06	487102	15604.6
1	fragransin A2*	Lignans and Coumarins	Lignans	C20H24O5	2	1.32908e+06	2.63108e+06	487102	15604.6
1	tetrahydrofuroguaiacin B*	Lignans and Coumarins	Lignans	C20H24O5	2	1.32908e+06	2.63108e+06	487102	15604.6
1	γ-Linolenic Acid*	Lipids	Free fatty acids	C18H30O2	1	1.03165e+06	4.80418e+06	1.91579e+06	844147
1	Methyl 2-O-(4-hydroxybenzoyl)-2,4,6-trihydroxyphenylacetate	Phenolic acids	Phenolic acids	C16H14O7	2	278429	1.90643e+06	329516	0
1	LysoPC 18:2(2n isomer)	Lipids	LPC	C26H50NO7P	2	86197.7	233765	141152	39527.7
1	Euphorblin C	Terpenoids	Ditepenoids	C34H42O12	3	18350	251598	38166	0
1	Kaempferol-3-O-glucoside-7-O-rhamnoside*	Flavonoids	Flavonols	C27H30O15	1	78767.6	168740	156678	62348.5
1	Rhamnetin; 3,5,3',4'-Tetrahydroxy-7-Methoxyflavone	Flavonoids	Flavonols	C16H12O7	2	638667	2.82514e+06	295587	2592.29
1	Gnetifolin B*	Flavonoids	Flavones	C16H12O6	3	243831	2.66611e+06	416498	4282.26
1	9,11-dimethoxy-2h-[1,3]dioxolo[4,5-b]xanthen-10-one*	Flavonoids	Other Flavonoids	C16H12O6	3	243831	2.66611e+06	416498	4282.26
1	Protogenkwanone*	Flavonoids	Other Flavonoids	C16H12O6	3	243831	2.66611e+06	416498	4282.26
1	Quercetin-3,4'-Dimethyl Ether	Flavonoids	Flavonols	C17H14O7	3	25591.6	426706	37513.1	0
1	C-Veratroylglycol*	Phenolic acids	Phenolic acids	C10H12O5	2	15248.6	29475.9	26395.8	0
1	3-hydroxyphenylacetic acid*	Phenolic acids	Phenolic acids	C8H8O3	3	7283.28	31915.1	17780.7	0
1	N-Phenylethylcrinasiadine	Alkaloids	Alkaloids	C22H17NO3	3	5332.45	7962.94	3201.39	4701.38
1	6,10,14-Trimethylpentadeca-5,9-Diene-2,13-Dione	Others	Others	C18H30O2	3	21526.8	73882.3	26891.5	18787.1
1	Methyl (4E,8E,11E)-5,9,13-trimethyltetradeca-4,8,11-trienoate*	Others	Others	C18H30O2	3	14939.7	43704.9	18300.9	18359.4
1	Aracarpene 1	Flavonoids	Isoflavones	C16H12O6	3	221701	2.798e+06	375276	4367.25
1	Carthamone*	Flavonoids	Chalcones	C21H20O11	1	0	45985.1	15555.8	3294.58
1	Pedalitin*	Flavonoids	Flavones	C16H12O7	3	260263	965762	237188	3340
1	methyl 4,8-dihydroxy-6-methoxy-9-oxo-9H-xanthene-3-carboxylate*	Flavonoids	Other Flavonoids	C16H12O7	3	260263	965762	237188	3340
1	(2R)-4',7-dihydroxy-5-methoxy-8-methylflavanone	Flavonoids	Flavanones	C17H16O5	2	503340	2.59488e+06	580005	0
1	5,7-Dihydroxy-1(3H)-isobenzofuranone*	Phenolic acids	Phenolic acids	C8H6O4	3	81670	117813	91670	51670
1	3,7-dihydroxy-2-methoxy-8,8,10-trimethyl-6,7-dihydroanthracene-1,4,5-trione	Quinones	Quinones	C18H18O6	2	12303.5	229067	18194.9	0
1	4-Hydroxyphenylacetic acid*	Phenolic acids	Phenolic acids	C8H8O3	3	11367.9	26072.1	6309.26	0
1	Allitol	Others	Saccharides	C6H14O6	1	214139	324884	107445	204548
1	5,7,3',4',5'-Pentahydroxydihydroflavone	Flavonoids	Flavanones	C15H12O7	3	0	16592.7	11670	0
1	Myricetin	Flavonoids	Flavonols	C15H10O8	3	17421.2	116424	8312.54	0
1	Kaempferol-3-O-glucoside (Astragalin)*	Flavonoids	Flavonols	C21H20O11	3	205947	636951	480375	386190
1	1-(3,4-dihydroxy-S-methoxypheny)-7-(4-hydroxyphenyl)hept-1-ene-3,5-diol	Phenolic acids	Phenolic acids	C20H24O6	2	0	59522.6	19889.8	0
1	D-Mandelic acid	Organic acids	Organic acids	C8H8O3	3	10969.8	42396.3	11966	0
1	Hypolaetin	Flavonoids	Flavones	C15H10O7	3	0	10005	8135.42	0
1	Kaempferol-7-O-glucoside*	Flavonoids	Flavonols	C21H20O11	1	14254.6	91042.5	61670	25005
1	N-((9E,11E)-13-methylpentadeca-9,11-dien-1-yl)acetamide	Alkaloids	Alkaloids	C18H33NO	2	43395	102259	19998.5	40535.6
1	Vanillic acid	Phenolic acids	Phenolic acids	C8H8O4	1	162637	377597	142413	6670
1	Kaempferol-3-O-galactoside (Trifolin)*	Flavonoids	Flavonols	C21H20O11	1	12222.9	46069.5	26500.7	0
1	L-Theanine	Amino acids and derivatives	Amino acids and derivatives	C7H14N2O3	2	28340	332783	11600	9155.33
1	Lecanoric acid	Organic acids	Organic acids	C16H14O7	3	1.87015e+06	1.1383e+07	1.91275e+06	17046
1	Kaempferol-3-O-rutinoside(Nicotiflorin)	Flavonoids	Flavonols	C27H30O15	3	13538.8	23869.8	11329.1	11862.8
1	3-Hydroxy-4-methoxybenzoic acid; Isovanillic Acid	Phenolic acids	Phenolic acids	C8H8O4	1	41703.5	191564	97508.7	5005
1	3-O-Methylellagic acid	Tannins	Tannin	C15H8O8	3	37089.8	166766	21304.3	0
1	2-Oxo-3,4-dihydro-1H-quinoline-3-carboxylic acid	Alkaloids	Quinoline alkaloids	C10H9NO3	3	4133.25	8325.47	0	4125.23
1	Chrysoeriol-7-O-glucoside	Flavonoids	Flavones	C22H22O11	3	15992.3	23340	17061.8	8340
1	2-[(1R,2R)-3-oxo-2-[(Z)-5-[3,4,5-trihydroxy-6-(hydroxymethyl)oxan-2-yl]oxypent-2-enyl]cyclopentyl]acetic acid	Lipids	Free fatty acids	C18H28O9	3	286355	382945	358349	181835
1	L-Ascorbic acid (Vitamin C)	Others	Vitamin	C6H8O6	1	25433.5	206118	13056.4	8978.7
1	Quercetin-4'-O-glucoside (Spiraeoside)*	Flavonoids	Flavonols	C21H20O12	3	26670	47568.2	28430.7	11332.4
1	Rosmarinic acid	Phenolic acids	Phenolic acids	C18H16O8	3	0	23340	10386.9	0
1	4'-demethyl-3,9-dihydroeucomin glucoside	Flavonoids	Other Flavonoids	C22H24O10	3	6088.65	16796.7	0	0
1	HydroxyAloe-emodin-8-O-glucoside	Quinones	Anthraquinone	C21H20O11	3	22492.6	100247	0	7993.12
1	Harmalacinine	Alkaloids	Alkaloids	C17H16N2O	3	12080	28949.8	22207	7898.77
1	Yuanhuanin	Flavonoids	Flavones	C22H22O11	3	0	57861	21841.5	21509.4
1	Protocatechualdehyde	Others	Aldehyde compounds	C7H6O3	3	24937.7	68372.2	50005	33240.8
1	Goshuyic acid	Lipids	Free fatty acids	C14H24O2	3	0	6867.16	0	4262.25
1	2-Aminohexadecane-1,5,6-triol	Lipids	Sphingolipids	C16H35NO3	1	0	60383.5	39749.7	0
1	Diisooctyl Phthalate*	Phenolic acids	Phenolic acids	C24H38O4	2	5.39923e+06	1.4855e+07	1.06289e+07	1.21762e+07
2	9-Fluorenol	Others	Others	C13H10O	2	2.95912e+06	2.53015e+06	1.14083e+06	1.25641e+06
2	Hydroperoxylinoleic acid*	Lipids	Free fatty acids	C18H32O4	1	61966.6	61944	31511.6	17154.2
2	9-Hydroxy-12-oxo-15(Z)-octadecenoic acid*	Lipids	Free fatty acids	C18H32O4	1	61966.6	61944	31511.6	17154.2
2	2-Hexylphosphoric Acid	Others	Others	C6H15O4P	1	2.94373e+06	3.03758e+06	1.44148e+06	1.27241e+06
2	LysoPC 16:0	Lipids	LPC	C24H50NO7P	2	315584	359510	197353	128460
2	Orange I	Alkaloids	Alkaloids	C16H11N2NaO4S	2	68305.2	97674.3	36605.9	5040.89
2	1-(2,3-dihydroxypropoxy)-3-(((2-(dimethylamino)ethoxy)(hydroxy)phosphoryl)oxy)propan-2-yl palmitate*	Lipids	LPE	C26H54NO9P	1	74402	93118.3	47216.9	30414.5
2	Ostruthin	Lignans and Coumarins	Coumarins	C19H22O3	3	69106.3	49262.2	35790.5	23625.5
2	D-Mannitol*	Others	Saccharides	C6H14O6	1	26295.8	38409.2	13304.4	7292.59
2	2-Aminotetradecane-1,11,13-triol	Lipids	Sphingolipids	C14H31NO3	1	679887	655079	0	453262
2	6-O-Acetyl-3-O-(4-O-malonyl)-xylosylcycloastragenol	Terpenoids	Triterpene Saponin	C40H62O13	3	223539	221502	125809	34154.9
2	2-Hydroxyisobutyric acid*	Organic acids	Organic acids	C4H8O3	2	1.69261e+06	2.23421e+06	695111	122706
2	2-Hydroxybutyric Acid*	Organic acids	Organic acids	C4H8O3	2	1.69261e+06	2.23421e+06	695111	122706
2	2-Hydroxy-4-methylpentanoic acid	Organic acids	Organic acids	C6H12O3	1	851958	643992	366284	151249
2	10-Hydroxydecanoic acid	Lipids	Free fatty acids	C10H20O3	1	107096	82076.9	53347.8	27105.6
2	Diethyl phthalate*	Phenolic acids	Phenolic acids	C12H14O4	1	2.08531e+06	2.03093e+06	1.12072e+06	184124
2	eicosa-5Z,8Z,14Z-trienoic acid	Lipids	Free fatty acids	C20H34O2	3	3.3315e+06	3.31699e+06	1.66877e+06	293171
2	4-Hydroxybenzaldehyde	Others	Aldehyde compounds	C7H6O2	1	324198	390607	122862	0
2	1-Eicosanol	Lipids	Free fatty acids	C20H42O	3	86166.5	68121.7	38553.3	23914
2	Phenoxyacetic acid*	Phenolic acids	Phenolic acids	C8H8O3	2	25005	40971.3	0	24311.5
2	L-Tyrosine methyl ester	Amino acids and derivatives	Amino acids and derivatives	C10H13NO3	2	207308	227115	171799	111198
2	Dulcitol*	Others	Saccharides	C6H14O6	1	114515	113199	61180.3	46353.2
2	LysoPC 16:0(2n isomer)	Lipids	LPC	C24H50NO7P	1	35063.5	42456.2	20958.2	7062.7
2	Ergosta-4,6,8(14),22-Tetraene-3-One	Terpenoids	Triterpene	C28H40O	3	206175	204125	95374.8	55468
2	Aminomalonic acid	Organic acids	Organic acids	C3H5NO4	3	138223	111941	69406.6	38766.4
2	3-(3-hydroxy-4-methoxyphenyl)propanoic acid	Organic acids	Organic acids	C10H12O4	3	285006	564523	63772.3	0
2	Coumarin	Lignans and Coumarins	Coumarins	C9H6O2	3	62581.8	73813.2	37236.5	31293.6
2	5S,8R-DiHODE; (5S,8R,9Z,12Z)-5,8-Dihydroxyoctadeca-9,12-dienoate	Lipids	Free fatty acids	C18H32O4	2	58366.5	64941.3	39550	20517.6
2	Scopine	Alkaloids	Tropan alkaloids	C8H13NO2	3	20126.9	21008.5	0	0
2	5,7-Dihydroxy-4-methylcoumarin	Lignans and Coumarins	Coumarins	C10H8O4	3	20005	19718.6	0	5005
2	2(3H)-Benzothiazolone	Alkaloids	Alkaloids	C7H5NOS	1	44805.7	70828.6	18071.8	11614.2
2	Ferulic acid*	Phenolic acids	Phenolic acids	C10H10O4	3	95893.8	104628	65994.3	48375.7
2	5,7,3',4',5'-Pentahydroxyflavan (Tricetiflavan)*	Flavonoids	Flavanols	C15H14O6	1	33378.8	31543.5	19005.8	11180.6
2	Katsumadin*	Others	Others	C15H14O6	1	33378.8	31543.5	19005.8	11180.6
2	Dihydroferulic Acid	Phenolic acids	Phenolic acids	C10H12O4	3	207904	279392	39901.9	10151.7
2	O-Phosphocholine	Alkaloids	Alkaloids	C5H15NO4P+	3	68346.5	108078	30618.5	30658
2	N-(sec-butyl)tetradec-2-enamide	Alkaloids	Alkaloids	C18H35NO	2	6960	3570.7	0	0
2	Ethyl Vanillate	Phenolic acids	Phenolic acids	C10H12O4	3	46889.9	47066.6	16874.2	5005
2	DL-3-Phenyllactic acid*	Organic acids	Organic acids	C9H10O3	1	56602.6	46737.3	22413.6	21902.9
2	Spermidine	Alkaloids	Alkaloids	C7H19N3	3	1.00372e+06	872102	442853	164115
2	LysoPC 18:1	Lipids	LPC	C26H52NO7P	2	128539	79488.7	29676.4	14788.9
2	cytosporone C*	Others	Others	C16H22O4	3	1.61237e+07	1.52163e+07	2.53465e+06	1.56271e+07
2	3,4-Dimethoxybenzoic acid; Veratric acid*	Phenolic acids	Phenolic acids	C9H10O4	3	85891.8	42701.8	0	0
2	Homovanillic acid; 4-Hydroxy-3-methoxyphenylacetic acid*	Phenolic acids	Phenolic acids	C9H10O4	3	85891.8	42701.8	0	0
2	1,4-Dihydro-1-Methyl-4-oxo-3-pyridinecarboxamide	Alkaloids	Pyridine alkaloids	C7H8N2O2	3	46130.8	44862.1	13306.4	6121.08
2	D-Sorbitol	Others	Saccharides	C6H14O6	1	63172	65644.6	26425.1	26060.5
2	2-(2,3-dihydroxypropoxy)-3-(((2-(dimethylamino)ethoxy)(hydroxy)phosphoryl)oxy)propyl palmitate*	Lipids	LPE	C26H54NO9P	1	22068.2	19160	9479.09	7489.07
2	3-(4-Hydroxyphenyl)-propionic acid*	Phenolic acids	Phenolic acids	C9H10O3	1	94688.7	66670	27154.2	23340
2	Quinic Acid	Organic acids	Organic acids	C7H12O6	2	61670	65005	17695.2	15244.4
2	2-Benzoxazolinone	Alkaloids	Alkaloids	C7H5NO2	3	27672.4	33619.6	0	0
2	(S)-2-Hydroxy-3-(4-Hydroxyphenyl)Propanoic Acid	Phenolic acids	Phenolic acids	C9H10O4	3	5005	7459.7	0	0
2	2,3-Dihydroxypropanal	Others	Saccharides	C3H6O3	3	70005	75005	33263.2	65005
2	5-Hydroxy-2-pyrrolidinone	Alkaloids	Pyrrole alkaloids	C4H7NO2	3	7701.23	8340	0	5602.23
3	Tropic acid	Organic acids	Organic acids	C9H10O3	2	39668.2	18870.8	22413.6	14819.4
3	L-Asparagine	Amino acids and derivatives	Amino acids and derivatives	C4H8N2O3	3	448168	69306.3	128449	137606
3	N-Benzylmethylene isomethylamine	Alkaloids	Alkaloids	C8H9N	1	91515.4	8749.49	21079.6	21670
3	Octadecadienamide	Alkaloids	Alkaloids	C18H33NO	2	672240	191035	123786	150844
3	Margoclin	Terpenoids	Ditepenoids	C20H28O3	3	1.49771e+06	704967	617553	186730
3	DL-Threonine	Amino acids and derivatives	Amino acids and derivatives	C4H9NO3	3	459603	99487.6	67021.4	110528
3	6-Aminocaproic acid	Organic acids	Organic acids	C6H13NO2	3	82969.5	40286.2	38065.4	36552.2
3	L-Glutamine	Amino acids and derivatives	Amino acids and derivatives	C5H10N2O3	3	1.17353e+06	228034	345543	239290
3	N(6),N(6)-Dimethyl-L-lysine	Amino acids and derivatives	Amino acids and derivatives	C8H18N2O2	3	537836	128330	59860.9	152736
3	O-Acetyl-L-carnitine	Alkaloids	Alkaloids	C9H17NO4	3	2.18093e+06	1.51128e+06	1.27685e+06	1.00512e+06
3	Petroselinic acid*	Lipids	Free fatty acids	C18H34O2	1	4.12563e+06	1.38499e+06	2.23729e+06	1.19747e+06
3	Elaidic Acid*	Lipids	Free fatty acids	C18H34O2	1	4.12563e+06	1.38499e+06	2.23729e+06	1.19747e+06
3	N-(2-Hydroxy-4-methoxyphenyl)acetamide	Alkaloids	Phenolamine	C9H11NO3	3	631684	78695	61300	102759
3	L-Isoserine	Amino acids and derivatives	Amino acids and derivatives	C3H7NO3	3	7.26032e+06	919959	682778	1.33958e+06
3	2-Amino-4-hydroxy-3-methylpentanoic acid	Amino acids and derivatives	Amino acids and derivatives	C6H13NO3	3	957361	194980	218530	256566
3	L-Proline*	Amino acids and derivatives	Amino acids and derivatives	C5H9NO2	3	3.6001e+06	513966	651646	704266
3	Raffinose*	Others	Saccharides	C18H32O16	3	45839.3	14956.1	8187.02	15004.4
3	L-Citrulline	Amino acids and derivatives	Amino acids and derivatives	C6H13N3O3	3	337220	54757	45114.6	31216.2
3	Nicotinamide	Others	Vitamin	C6H6N2O	2	3.21612e+06	75039.4	120609	225886
3	L-Tyrosine*	Amino acids and derivatives	Amino acids and derivatives	C9H11NO3	3	1.0091e+06	127520	119014	173768
3	DL-Tryptophan	Amino acids and derivatives	Amino acids and derivatives	C11H12N2O2	3	336670	43054.5	29396.7	60575
3	N-Methyl-Trans-4-Hydroxy-L-Proline	Amino acids and derivatives	Amino acids and derivatives	C6H11NO3	3	30082.1	20360.2	16076.3	11875.8
3	5'-Deoxy-5'-(methylthio)adenosine	Nucleotides and derivatives	Nucleotides and derivatives	C11H15N5O3S	3	87213.9	12078	16670	5005
3	Inositol*	Others	Saccharides	C6H12O6	1	6.76412e+06	1.32286e+06	1.53473e+06	1000005
3	3-Hydroxy-L-phenylalanine*	Amino acids and derivatives	Amino acids and derivatives	C9H11NO3	3	957719	139866	124913	180171
3	D-Sucrose*	Others	Saccharides	C12H22O11	1	344835	104951	91662.9	38777.5
3	1-Amino-1-cyclobutane-carboxylic-acid*	Amino acids and derivatives	Amino acids and derivatives	C5H9NO2	3	2.26054e+06	537031	671106	456298
3	Pterolactam*	Alkaloids	Pyrrole alkaloids	C5H9NO2	3	2.26054e+06	537031	671106	456298
3	5-Aminolevulinic Acid*	Alkaloids	Alkaloids	C5H9NO3	3	4.43569e+06	601361	677414	772129
3	L-Phenylalanine	Amino acids and derivatives	Amino acids and derivatives	C9H11NO2	1	3.21515e+06	440075	528569	534587
3	4-Hydroxyacetophenone	Others	Ketone compounds	C8H8O2	1	206670	56884.9	100763	89144.2
3	Hexadecanamide	Alkaloids	Alkaloids	C16H33NO	1	388249	156825	94830.8	116118
3	L-Isoleucine*	Amino acids and derivatives	Amino acids and derivatives	C6H13NO2	3	4.25341e+06	580092	708572	669727
3	Pyran[3,4-b]indole-2-ketone	Alkaloids	Plumerane	C11H9O2N	1	237449	43146.4	33022.3	35880.7
3	DL-2-Aminoadipic acid	Alkaloids	Alkaloids	C6H11NO4	3	32031.7	14858.5	20062.4	26558.4
3	L-Glutamic acid	Amino acids and derivatives	Amino acids and derivatives	C5H9NO4	3	1.69135e+06	475973	473065	578592
3	L-Ornithine	Amino acids and derivatives	Amino acids and derivatives	C5H12N2O2	3	113531	49769.9	11732.4	82156.5
3	Ricinoleic acid	Lipids	Free fatty acids	C18H34O3	1	104098	56557.6	44015.1	15988.4
3	Choline	Alkaloids	Alkaloids	C5H14NO+	3	209556	127593	104397	112393
3	D-Allo-Isoleucine*	Amino acids and derivatives	Amino acids and derivatives	C6H13NO2	3	3.86761e+06	602005	669130	740439
3	3-hydroxy-1-methylpyrrolidin-2-one*	Alkaloids	Pyrrole alkaloids	C5H9NO2	3	2.10183e+06	337359	367636	415211
3	Candicine	Alkaloids	Phenolamine	C11H18NO+	3	53716.9	25203.7	19950.5	13070.6
3	L-Valine*	Amino acids and derivatives	Amino acids and derivatives	C5H11NO2	3	2.91679e+06	354523	336723	421841
3	1-Octadecanol	Lipids	Free fatty acids	C18H38O	3	19497.5	11936.4	9564.45	19060.1
3	Kaurenoic Acid	Terpenoids	Ditepenoids	C20H30O2	3	171235	115338	108916	81851.4
3	D-Threose	Others	Saccharides	C4H8O4	3	394216	31934.9	21001.9	53911.6
3	N-Oleoylethanolamine	Alkaloids	Alkaloids	C20H39NO2	3	56359.6	4175.28	8992.95	2506.85
3	L-threo-3-Methylaspartate	Amino acids and derivatives	Amino acids and derivatives	C5H9NO4	3	39474.9	0	7361.27	13165.2
3	D-Panthenol	Others	Alcohol compounds	C9H19NO4	1	1.17719e+06	17972.5	33340	31345.7
3	Spermine	Alkaloids	Alkaloids	C10H26N4	3	2.45179e+06	1.08069e+06	1.35779e+06	908710
3	L-Histidine	Amino acids and derivatives	Amino acids and derivatives	C6H9N3O2	2	1.57128e+06	256536	100587	526481
3	L-Norleucine*	Amino acids and derivatives	Amino acids and derivatives	C6H13NO2	3	2.47918e+06	578290	737372	662843
3	phyllanflexoid A	Terpenoids	Ditepenoids	C20H26O3	3	47716.5	28277.4	24079.3	17091.4
3	3,5-Dihydro-2H-Furo[3,2-C]Quinolin-4-One*	Alkaloids	Quinoline alkaloids	C11H9NO2	1	239217	35443.8	21700.5	61137.9
3	Rhamnose	Others	Saccharides	C6H12O5	3	81982.8	11371.8	26902	9318.65
3	D-Galactose*	Others	Saccharides	C6H12O6	1	1.35053e+06	248174	516148	0
3	Tectoridin	Flavonoids	Isoflavones	C22H22O11	3	81491.1	49124.2	38217.5	20005
3	Phenyl acetate	Phenolic acids	Phenolic acids	C8H8O2	2	393247	102511	195394	126440
3	L-Cystine	Amino acids and derivatives	Amino acids and derivatives	C6H12N2O4S2	3	114748	12139.7	10005	8340
3	3,7,11-trimethyl-2-oxa-6,10,13-triazatricyclo[7.3.1.05,13]tridecane	Alkaloids	Alkaloids	C12H23N3O	3	32854.9	22199.9	11769.5	13090
3	D-Fructose*	Others	Saccharides	C6H12O6	1	8.03891e+06	1.67148e+06	1.49524e+06	1035005
3	D-Glucose*	Others	Saccharides	C6H12O6	1	8.03891e+06	1.67148e+06	1.49524e+06	1035005
3	sorbose*	Others	Saccharides	C6H12O6	1	8.03891e+06	1.67148e+06	1.49524e+06	1035005
3	Oleamide (9-Octadecenamide)	Lipids	Free fatty acids	C18H35NO	1	67237.3	27578.3	10864.2	10957
3	Mono-Methyl Glutarate*	Organic acids	Organic acids	C6H10O4	3	46814.6	25179.1	17795.9	14636.7
3	Ethyl linoleate*	Lipids	Free fatty acids	C20H36O2	2	84215.7	5273.12	28190.2	9492.99
3	Eicosadienoic acid*	Lipids	Free fatty acids	C20H36O2	2	84215.7	5273.12	28190.2	9492.99
3	D-Cellobiose	Others	Saccharides	C12H22O11	2	58642.5	3403.46	13340	16719.8
3	Keto-Deoxy-Nonulonic acid	Organic acids	Organic acids	C9H16O9	3	259936	132160	170852	113883
3	D-Lactose*	Others	Saccharides	C12H22O11	1	210132	33112.6	26976.3	39585.5
3	2-Linoleoylglycerol	Lipids	Glycerol ester	C21H38O4	2	67593.8	1954.39	2900.16	0
3	3-Indoleacrylic acid*	Alkaloids	Plumerane	C11H9NO2	1	42465.4	11549.6	3340	15005
3	D-Mannose*	Others	Saccharides	C6H12O6	1	3.53974e+06	868649	482884	180721
3	Methyl linolenate	Lipids	Free fatty acids	C19H32O2	3	36083.1	19320.5	9065.7	1956.59
3	alanine betaine*	Alkaloids	Alkaloids	C5H11NO2	3	835911	119344	90254	120823
3	L-Lysine	Amino acids and derivatives	Amino acids and derivatives	C6H14N2O2	3	1.18979e+06	197866	435576	427791
3	2,6-Dimethoxybenzaldehyde*	Others	Aldehyde compounds	C9H10O3	1	44813.8	25943.8	22219.4	15005
3	N-Isobutyl Decanamide	Alkaloids	Alkaloids	C14H29NO	2	16672.7	11221.5	9460	7119.16
3	Trans-4-Hydroxy-L-proline*	Amino acids and derivatives	Amino acids and derivatives	C5H9NO3	3	421069	118000	184958	157018
3	cis-4-Hydroxy-D-proline*	Amino acids and derivatives	Amino acids and derivatives	C5H9NO3	3	421069	118000	184958	157018
3	Urocanic acid	Organic acids	Organic acids	C6H6N2O2	1	357319	67978.7	48019.8	106937
3	4-methyl-1,5,2,3-dioxadiazinan-2-amine	Nucleotides and derivatives	Nucleotides and derivatives	C3H9N3O2	2	120240	12408.1	24090.2	31036.6
3	cyclo-(Gly-Phe)	Amino acids and derivatives	Amino acids and derivatives	C11H12N2O2	3	185675	60572.6	7713.85	48776.7
3	linoleoyl ethanolamine	Lipids	LPE	C20H37NO2	2	115501	9152.22	16128.5	20288.4
3	Isomaltulose*	Others	Saccharides	C12H22O11	1	144228	61577.9	44080.4	57898.5
3	D-Maltose*	Others	Saccharides	C12H22O11	1	144228	61577.9	44080.4	57898.5
3	naphthisoxazol A*	Alkaloids	Alkaloids	C11H9NO2	1	59776.8	14359.5	7981.99	8340
3	L-Leucine*	Amino acids and derivatives	Amino acids and derivatives	C6H13NO2	3	3.80108e+06	569136	685796	662524
3	Cycloleucine	Amino acids and derivatives	Amino acids and derivatives	C6H11NO2	3	164676	0	52408.4	128221
3	1,3,6,8-tetrahydroxy-2,5-dimethoxyxanthen-9-one	Flavonoids	Other Flavonoids	C15H12O8	3	14226.7	6670	3797.36	6066.52
3	L-Arginine	Amino acids and derivatives	Amino acids and derivatives	C6H14N4O2	3	546504	79260.1	200881	168897
3	Galactinol	Others	Saccharides	C12H22O11	1	1.02071e+06	368649	302803	203806
3	L-Pipecolic Acid	Organic acids	Organic acids	C6H11NO2	2	3.77278e+06	803419	422451	616647
3	Suberic Acid	Organic acids	Organic acids	C8H14O4	1	152477	90598	62278.2	72721
3	4-Methylazetidine-2-Carboxylic acid*	Organic acids	Organic acids	C5H9NO2	3	927647	96338.6	167435	151741
3	LysoPC 18:1(2n isomer)	Lipids	LPC	C26H52NO7P	1	279068	29965.5	40719.8	8711.05
3	L-Aspartic acid	Amino acids and derivatives	Amino acids and derivatives	C4H7NO4	3	285258	93790	76670	74258.1
3	1,6-anhydro-β-D-glucose	Others	Saccharides	C6H10O5	3	248740	71507.9	67624.3	0
3	4-Guanidinobutyric acid	Organic acids	Organic acids	C5H11N3O2	3	73289.4	40102.1	42560.6	22482.6
3	O-Anisic acid (2-Methoxybenzoic acid)*	Phenolic acids	Phenolic acids	C8H8O3	2	25614.3	11670	11160.4	10491.1
3	3,9-Dihydroxy-13(14)-labden-16,15-olide	Terpenoids	Ditepenoids	C20H32O4	3	3.20245e+06	1.22702e+06	1.42442e+06	1.99984e+06
3	Val-Val	Amino acids and derivatives	Amino acids and derivatives	C10H20N2O3	3	73340	14978.2	26948.5	15648.2
3	Pyrocatechol	Phenolic acids	Phenolic acids	C6H6O2	3	9254.03	3340	0	0
3	Stachyose	Others	Saccharides	C24H42O21	2	39476.8	4754.85	2718.06	3352.78
3	Anthranilate-1-O-Sophoroside	Phenolic acids	Phenolic acids	C19H27NO12	3	90120.3	15899.9	3296.58	14324.3
3	Melibiose	Others	Saccharides	C12H22O11	3	235057	68617.4	27859.5	39445.3
3	Isovaline*	Organic acids	Organic acids	C5H11NO2	1	2.69788e+06	1.44161e+06	1.52132e+06	1.00502e+06
3	2-Hydroxy-3-phenylpropanoic acid	Phenolic acids	Phenolic acids	C9H10O3	1	69572.8	36117.5	29488.6	10495.5
3	Pyroglutamic acid	Amino acids and derivatives	Amino acids and derivatives	C5H7NO3	1	8.22655e+06	1.34615e+06	922450	1.15851e+06
3	Cis-L-3-hydroxyproline*	Amino acids and derivatives	Amino acids and derivatives	C5H9NO3	3	408728	136832	156526	124170
3	D-Panose*	Others	Saccharides	C18H32O16	3	21194.4	2611.78	5005	8340
3	D-Fucose	Others	Saccharides	C6H12O5	3	431244	42783.1	56347.9	23769.8
3	Quercetin	Flavonoids	Flavonols	C15H10O7	3	159506	111102	88464.9	74766.8
3	Pinolenic acid	Lipids	Free fatty acids	C18H30O2	3	95571.8	35697.7	40475.7	49300
3	Tyrosol; 4-Hydroxyphenylethanol	Phenolic acids	Phenolic acids	C8H10O2	2	75170.3	14989.6	33202.4	5937.69
3	(1S,3S)-1-Methyl-1,2,3,4-tetrahydro-β-carboline-3-carboxylic acid*	Alkaloids	Alkaloids	C13H14N2O2	3	113329	7231.43	3340	3609.2
3	1-Methyl-1,2,3,4-tetrahydro-β-carboline-3-carboxylic acid*	Alkaloids	Alkaloids	C13H14N2O2	3	113329	7231.43	3340	3609.2
3	Isoscopoletin-β-D-glucoside*	Lignans and Coumarins	Coumarins	C16H18O9	3	43036.4	25248	18938.4	12761.2
3	D-Trehalose*	Others	Saccharides	C12H22O11	1	97316.1	34435.3	26078.3	18429.3
3	Glucan	Others	Saccharides	C18H32O16	3	38935.8	14993.2	21670	7886.72
3	L-Xylose*	Others	Saccharides	C5H10O5	3	59313.7	27303.2	31878.3	18348.1
3	Octadec-2-enamide*	Alkaloids	Alkaloids	C18H35NO	1	464317	84347.2	60795.6	83066.4
3	Octadec-8-enamide*	Lipids	Free fatty acids	C18H35NO	1	464317	84347.2	60795.6	83066.4
3	D-Arabinose*	Others	Saccharides	C5H10O5	3	47858.9	9370.53	16187.5	25140.8
3	9,12-Octadecadienoic acid,ethyl ester*	Others	Others	C20H36O2	2	41832.1	7622.45	9335.27	13877.5
3	2-Propylsuccinic acid*	Organic acids	Organic acids	C7H12O4	3	63285.3	43043.9	27471.7	26234
3	2'-Deoxyuridine 5'-monophosphate	Nucleotides and derivatives	Nucleotides and derivatives	C9H13N2O8P	3	61947.1	0	0	0
3	Maltopentaose	Others	Saccharides	C30H52O26	3	87357.5	11356.6	13615.8	15005
3	D-Maltotetraose	Others	Saccharides	C24H42O21	3	15005	4588.18	3956.37	5403.91
3	3-amino-2-naphthoic acid*	Alkaloids	Alkaloids	C11H9NO2	1	41448.9	11539.4	4100.73	10733
3	Pimelic acid*	Organic acids	Organic acids	C7H12O4	3	43731.8	19638	28201.6	28877.8
3	L-Tryptophan	Amino acids and derivatives	Amino acids and derivatives	C11H12N2O2	2	51965.2	12532.6	6060.75	17326.1
3	2',3',4',5,7-Pentahydroxyflavone*	Flavonoids	Flavones	C15H10O7	2	71357	19566.7	36261.6	14048.8
3	Morin*	Flavonoids	Flavonols	C15H10O7	2	71357	19566.7	36261.6	14048.8
3	1,2,4,5,8-pentahydroxy-6-methylanthracene-9,10-dione*	Flavonoids	Other Flavonoids	C15H10O7	2	71357	19566.7	36261.6	14048.8
3	octadecanoic acid pyrrolidide	Alkaloids	Alkaloids	C22H43NO	2	1.8656e+06	494322	567624	584897
3	N-Methyl-L-proline*	Amino acids and derivatives	Amino acids and derivatives	C6H11NO2	2	5577720	671670	248968	1108340
3	(2S)-2-amino-4-methyl-4-pentenoic acid*	Amino acids and derivatives	Amino acids and derivatives	C6H11NO2	2	5577720	671670	248968	1108340
3	Asp-Lys	Amino acids and derivatives	Amino acids and derivatives	C10H19N3O5	3	12513	5339.19	6641.05	6121.25
3	Hesperetin-7-O-rutinoside (Hesperidin)	Flavonoids	Flavanones	C28H34O15	3	36670	7683.1	3292.57	5005
4	Pentadecanoic Acid	Lipids	Free fatty acids	C15H30O2	3	137643	60358.6	156385	178880
4	Ethylparaben	Phenolic acids	Phenolic acids	C9H10O3	2	4932.47	17368.5	5386.55	16773.4
4	Butyl isobutyl phthalate*	Phenolic acids	Phenolic acids	C16H22O4	3	9.23419e+06	1.3566e+07	1.773e+07	1.87924e+07
4	de-O-methyllasiodiplodin*	Quinones	Quinones	C16H22O4	3	9.23419e+06	1.3566e+07	1.773e+07	1.87924e+07
4	Neoligustilide	Others	Lactones	C12H14O2	3	4456.78	35975.6	42935.3	43146.1
4	Trigonelline	Alkaloids	Pyridine alkaloids	C7H7NO2	3	18701.9	24234	22851.4	47154.9
4	D-Threitol	Others	Saccharides	C4H10O4	3	3.76456e+06	3.42157e+06	6.8247e+06	1.86001e+07
4	Putrescine	Alkaloids	Alkaloids	C4H12N2	3	0	569063	727913	866299
4	Catechin*	Flavonoids	Flavanols	C15H14O6	1	41002.5	15005	26137.7	53219.9
4	4-Hydroxy-2,5-dimethyl-3(2H)furanone	Others	Aldehyde compounds	C6H8O3	3	13829.6	34138.6	20760.4	45005
4	2-amino-3-(1H-pyrazol-1-yl)propanoic acid	Organic acids	Organic acids	C6H9N3O2	2	96255.7	54146.8	42046.1	181756
4	Ser-Ser	Amino acids and derivatives	Amino acids and derivatives	C6H12N2O5	3	71670	29928	60522.7	157007
4	4-Hydroxy-L-glutamic acid	Amino acids and derivatives	Amino acids and derivatives	C5H9NO5	3	8275.51	14971.8	23433.9	23843.9
4	6-Hydroxyhexanoic acid	Organic acids	Organic acids	C6H12O3	2	365361	184776	959338	933370
4	Epicatechin gallate*	Flavonoids	Flavanols	C22H18O10	1	13853.5	5005	13594.2	53180.3
4	Epigallocatechin-3-O-gallate*	Flavonoids	Flavanols	C22H18O11	1	5005	5071.66	3806.6	21617.8
4	3,5,3',4',5'-penta-hydroxyflavan-7-gallate*	Flavonoids	Flavanols	C22H18O11	1	5005	5071.66	3806.6	21617.8
4	Tranexamic Acid	Organic acids	Organic acids	C8H15NO2	3	16831.7	6098.78	7471.01	21638.7
4	Benzoic acid	Phenolic acids	Phenolic acids	C7H6O2	3	0	209068	0	271473
4	3',5',5,7-Tetrahydroxy-4'-methoxyflavanone-3'-O-glucoside	Flavonoids	Flavones	C22H24O12	3	0	3340	0	8116.11
4	Gallocatechin gallate*	Flavonoids	Flavanols	C22H18O11	1	10998.6	5005	6310.49	22985.5
4	Methyl {(1R,2S,3S)-3-(B-D-glucopyransyloxy)-2-[(2'Z)-pent-2-en-1-ylI]cyclopentyl}acete	Others	Others	C19H32O8	3	12354.7	7419.48	0	25005
4	Actinidialactone*	Terpenoids	Monoterpenoids	C10H14O2	3	68943.7	66196.2	31593.4	120439
4	Rhododendrol*	Phenolic acids	Phenolic acids	C10H14O2	3	68943.7	66196.2	31593.4	120439
4	6,8-Dihydroxy-3-methylisocoumarin	Lignans and Coumarins	Coumarins	C10H8O4	3	31541.4	0	0	38838.5
4	Stearic Acid	Lipids	Free fatty acids	C18H36O2	3	1.38898e+07	4.08185e+07	1.68409e+07	3.62673e+07
4	Catechin gallate*	Flavonoids	Flavanols	C22H18O10	1	3340	5642.84	12405.2	48685.1
4	Gallocatechin 3-O-gallate	Flavonoids	Flavanols	C22H18O11	1	7479.2	5005	4966.51	27770.4
5	9-Hydroperoxy-10E,12,15Z-octadecatrienoic acid	Lipids	Free fatty acids	C18H30O4	3	288798	213571	576093	369733
5	1-Decanol*	Others	Alcohol compounds	C10H22O	3	4.73503e+07	5.69252e+07	7.12958e+07	3.19329e+07
5	Guanine	Nucleotides and derivatives	Nucleotides and derivatives	C5H5N5O	1	63278.4	22411.3	178219	32544.3
5	Oleanolic acid-3-O-xylosyl(1→3)glucuronide	Terpenoids	Triterpene Saponin	C41H64O13	3	31331.9	49973	59133.7	17630.2
5	2-Decanol*	Others	Alcohol compounds	C10H22O	3	5.57429e+07	6.87818e+07	8.68499e+07	3.77315e+07
5	3-Methyl-2-Oxobutanoic acid	Organic acids	Organic acids	C5H8O3	3	483257	404115	778123	175333
5	3-Methylxanthine	Nucleotides and derivatives	Nucleotides and derivatives	C6H6N4O2	3	9921.76	32965.6	35826.2	19321.8
5	7β-Hydroxydarutigenol	Terpenoids	Ditepenoids	C20H34O4	2	1.29192e+06	1.98346e+06	3.0293e+06	674024
5	Kaempferol-3-O-robinobioside(Biorobin)*	Flavonoids	Flavonols	C27H30O15	1	128377	230975	297619	143174
5	Kaempferol-3-O-glucorhamnoside*	Flavonoids	Flavonols	C27H30O15	1	128377	230975	297619	143174
5	13S-Hydroperoxy-6Z,9Z,11E-octadecatrienoic acid	Lipids	Free fatty acids	C18H30O4	3	495172	356518	1.00311e+06	652312
5	Cis-8,11,14,17-Eicosatetraenoic acid	Lipids	Free fatty acids	C20H32O2	3	87326.2	196129	221076	70906
5	Piperonylic acid	Organic acids	Organic acids	C8H6O4	2	36607.1	47350.8	52278.2	22991.7
5	2,5-Dihydroxybenzoic acid; Gentisic Acid*	Phenolic acids	Phenolic acids	C7H6O4	3	44254.5	35866.7	116535	25660.9
5	2,3-Dihydroxybenzoic Acid*	Phenolic acids	Phenolic acids	C7H6O4	3	44254.5	35866.7	116535	25660.9
5	4',6-Dihydroxyflavone	Flavonoids	Flavones	C15H10O4	3	152177	178196	238450	36670
5	12-Hydroxyoctadecanoic acid	Lipids	Free fatty acids	C18H36O3	2	19909.8	20072.6	28976.4	10312.6
5	6-Deoxyfagomine	Alkaloids	Piperidine alkaloids	C6H13NO2	3	465656	1.21846e+06	1.14325e+06	495005
5	Quercetin-3-O-neohesperidoside*	Flavonoids	Flavonols	C27H30O16	3	306291	542719	656636	394384
5	Prunetin (5,4'-Dihydroxy-7-methoxyisoflavone)*	Flavonoids	Isoflavones	C16H12O5	3	37244.1	45382.5	128780	1737.9
5	Luteolin-7-O-rutinoside*	Flavonoids	Flavones	C27H30O15	1	64416.8	184097	176331	58740.8
5	sanshodiol	Lignans and Coumarins	Lignans	C20H22O6	2	4606.42	193546	175412	0
5	Moroctic Acid*	Lipids	Free fatty acids	C18H28O2	3	35789.4	80059.5	101512	48483.4
5	2-(Formylamino)benzoic acid	Phenolic acids	Phenolic acids	C8H7NO3	3	35376.7	32005.7	48684.9	9883.31
5	Matairesinol	Lignans and Coumarins	Lignans	C20H22O6	2	12732	162238	372412	7656.28
5	Quercetin-3-O-glucoside-7-O-rhamnoside*	Flavonoids	Flavonols	C27H30O16	3	411559	538829	850130	388624
5	Acacetin*	Flavonoids	Flavones	C16H12O5	3	30218.2	49375.9	81999.1	976.037
5	4-Oxopentanoic Acid	Organic acids	Organic acids	C5H8O3	3	67824.4	73563.6	136770	23611.3
5	L-Carnitine	Alkaloids	Alkaloids	C7H15NO3	3	159164	154060	208281	76611
5	3-(Cyclohexen-1-yl)-2-hydroxy-4a,5-dimethyl-2,3,4,5,6,7,8,8a-octahydronaphthalen-1-one*	Others	Others	C18H28O2	3	32735.3	69793.1	88577.5	46067.5
5	Theobromine	Alkaloids	Alkaloids	C7H8N4O2	2	86883.8	147020	216272	63129.3
5	5-Hydroxymethyluracil	Nucleotides and derivatives	Nucleotides and derivatives	C5H6N2O3	3	52117.8	105285	159400	69161.5
5	1-(5-acetyl-2-hydroxy-4-methoxyphenyl)-3-methylbutan-1-one	Others	Others	C14H18O4	3	20976.3	22823.5	28487.8	9770.43
5	Viburtinal	Terpenoids	Monoterpenoids	C10H8O2	3	81074.5	113966	136494	63672.7
5	1,7-Dimethylxanthine	Nucleotides and derivatives	Nucleotides and derivatives	C7H8N4O2	2	61055.2	42830.4	159781	47937.1
5	Dihydroxy xenognosin	Phenolic acids	Phenolic acids	C16H16O5	2	0	15630	39067.4	3340
5	Macrophypene B*	Terpenoids	Ditepenoids	C18H28O2	3	35177.6	70227.3	103502	51962.3
5	9-Oxononanoic acid	Organic acids	Organic acids	C9H16O3	3	26145.2	56980	81709.1	38448.9
5	O-Acetylserine	Amino acids and derivatives	Amino acids and derivatives	C5H9NO4	3	190450	211193	1.00561e+06	208352
5	Kaempferol-3-O-neohesperidoside*	Flavonoids	Flavonols	C27H30O15	1	47440.3	181224	176476	75258.8
5	8-Azaguanine	Nucleotides and derivatives	Nucleotides and derivatives	C4H4N6O	3	23126.7	15005	63099.1	19750.3
5	2,5-Dihydroxybenzaldehyde	Others	Aldehyde compounds	C7H6O3	2	456434	619349	812521	327912
5	Apigenin-6-C-(2''-glucosyl)arabinoside	Flavonoids	Flavones	C26H28O14	2	30643.5	23155.7	96132.9	12556.7
5	Vitexin-2''-O-galactoside	Flavonoids	Flavones	C27H30O15	3	4102.27	12170.1	13340	9466.09
5	2,4-Dihydroxybenzoic acid	Phenolic acids	Phenolic acids	C7H6O4	3	21670	64338	95525.7	45132.5
5	Methyl cumalate*	Phenolic acids	Phenolic acids	C7H6O4	3	33728	48314	52454.3	10390.6
5	Neosakuranin	Flavonoids	Flavanones	C22H24O10	3	10122.7	33340	58340	10001.5
5	Quercetin-3-O-(4''-O-glucosyl)rhamnoside*	Flavonoids	Flavonols	C27H30O16	3	609881	543870	857153	348387
5	1-O-p-Coumaroylquinic acid*	Phenolic acids	Phenolic acids	C16H18O8	2	0	15005	35577.1	4460.89
5	3-(Hydroxycinnamoyl)-quinic acid*	Phenolic acids	Phenolic acids	C16H18O8	2	0	15005	35577.1	4460.89
5	Quercetin-7-O-glucoside	Flavonoids	Flavonols	C21H20O12	1	18129.8	22744.5	33340	11285.7
5	Luteolin-7-O-neohesperidoside (Lonicerin)*	Flavonoids	Flavones	C27H30O15	1	84113.3	249509	292276	153645
5	Isoferulic Acid*	Phenolic acids	Phenolic acids	C10H10O4	3	0	0	53706.8	27684.3
5	Caffeine	Alkaloids	Alkaloids	C8H10N4O2	1	81925.8	360200	1.05754e+06	501285
5	Syringaldehyde; 4-Hydroxy-3,5-Dimethoxybenzaldehyde	Others	Aldehyde compounds	C9H10O4	3	6667.66	17696.6	23904.6	15550.1
5	Sexangularetin-3-O-glucoside-7-O-rhamnoside*	Flavonoids	Flavonols	C28H32O16	3	8340	6670	31670	5005
5	α-Hydroxycinnamic Acid*	Phenolic acids	Phenolic acids	C9H8O3	3	19174.8	38249.9	50150.8	25944.2
5	Apigenin-8-C-Glucoside (Vitexin)*	Flavonoids	Flavones	C21H20O10	1	14589.3	16235.3	93913	16235.3
5	2-Amino-4,5-dihydro-1H-imidazole-4-acetic acid	Alkaloids	Alkaloids	C5H9N3O2	3	0	131670	121670	105005
5	Rhamnetin-3-O-Rutinoside*	Flavonoids	Flavonols	C28H32O16	3	5372.04	17476.2	25005	0
5	2-Hydroxyphenylacetic acid	Organic acids	Organic acids	C8H8O3	3	8340	11670	21695.8	7964.69
5	Theophylline	Alkaloids	Alkaloids	C7H8N4O2	2	11670	8340	62410.7	9881.23
5	piscrocin C*	Others	Others	C10H12O5	2	68246.9	117698	156670	8340
5	4'-O-Glucosylvitexin	Flavonoids	Flavones	C27H30O15	3	8118.11	14870.1	25688.4	9466.09
5	Kaempferol-3-O-rutinoside-7-O-glucoside	Flavonoids	Flavonols	C33H40O20	3	11670	13942	26340.7	8340
5	Quercetin-3-O-rutinoside-7-O-rhamnoside	Flavonoids	Flavonols	C33H40O20	3	8340	2754.27	15005	3340
5	3'-methoxyquercetin-3-O-L-rhamnosyl(1→2)-glucopyranoside*	Flavonoids	Flavonols	C28H32O16	3	7897.83	19386	19382.2	9396.04
5	Ile-Phe	Amino acids and derivatives	Amino acids and derivatives	C15H22N2O3	3	0	9595.69	10713.6	7687.67
5	Scopoletin-7-O-glucoside (Scopolin)	Lignans and Coumarins	Coumarins	C16H18O9	3	17552	16404.5	51123.6	10531
5	Cryptochlorogenic acid (4-O-Caffeoylquinic acid)*	Phenolic acids	Phenolic acids	C16H18O9	2	31670	32739.8	43357	15230.3
5	Arg-Val-Ser	Amino acids and derivatives	Amino acids and derivatives	C14H28N6O5	3	31691.1	153655	226876	3340
5	Hesperetin-5-O-glucoside	Flavonoids	Flavanones	C22H24O11	3	12774.2	31714.4	45005	14732.8
5	Kaempferol-3-O-(6''-Rhamnosyl-2''-Glucosyl)Glucoside (Camelliaside A)	Flavonoids	Flavonols	C33H40O20	3	15322.2	8328.32	30755.7	7008.13
5	Apigenin-6-C-xyloside-8-C-arabinoside	Flavonoids	Flavones	C25H26O13	3	13927.8	20902.5	41557.5	11106.9
5	Isoguanine	Nucleotides and derivatives	Nucleotides and derivatives	C5H5N5O	3	26670	11541.3	80226.4	17086.5
5	Nepetin-7-O-glucoside(Nepitrin)	Flavonoids	Flavones	C22H22O12	3	0	3727.65	3809.9	0
5	N,N-Dimethyl-5-methoxytryptamine	Alkaloids	Plumerane	C13H18N2O	3	4043.09	4042.59	6790.22	0
5	3,4-Dihydroxybenzoic acid (Protocatechuic acid)*	Phenolic acids	Phenolic acids	C7H6O4	3	16670	37764.7	87373.4	34571.5
5	Crotonoside; 2-Hydroxyadenosine	Nucleotides and derivatives	Nucleotides and derivatives	C10H13N5O5	3	0	0	6617.26	4413.16
5	Thymidine	Nucleotides and derivatives	Nucleotides and derivatives	C10H14N2O5	3	10192.2	14696.5	35205.5	12825.2
5	Quercetagetin; 3,3',4',5,6,7-Hexahydroxyflavone	Flavonoids	Flavonols	C15H10O8	3	0	0	7876.86	0
5	Apigenin-7-O-glucoside(Cosmosiin)*	Flavonoids	Flavones	C21H20O10	3	0	0	5032.47	0
5	Apigenin-4'-O-glucoside*	Flavonoids	Flavones	C21H20O10	3	0	0	5032.47	0
5	Vicenin-3	Flavonoids	Flavones	C26H28O14	2	5052.75	7575.35	29456.4	4835.37
5	Salicylic acid	Phenolic acids	Phenolic acids	C7H6O3	2	78231.1	67250.3	116689	6858.85
5	Syringic acid	Phenolic acids	Phenolic acids	C9H10O5	3	20794.4	25005	60820.1	0
5	Apigenin-6,8-di-C-arabinoside*	Flavonoids	Flavones	C25H26O13	3	11670	13629.2	39141.7	5496.19
5	Apigenin-6-C-arabinoside-8-C-xyloside*	Flavonoids	Flavones	C25H26O13	3	11670	13629.2	39141.7	5496.19
5	Apigenin-6-C-glucoside (Isovitexin)*	Flavonoids	Flavones	C21H20O10	1	7301.94	16670	168113	8340
5	2-Aminohexadecane-1,15-diol	Lipids	Sphingolipids	C16H35NO2	2	0	992858	1.32886e+06	449642
5	16-Methylheptadecanoic acid	Lipids	Free fatty acids	C18H36O2	3	8.24698e+06	2.3245e+07	3.02211e+07	2.19236e+07
5	rhusopolyphenol F*	Phenolic acids	Phenolic acids	C15H14O6	1	7025.02	15653.8	38389.4	14064.5
5	Epicatechin*	Flavonoids	Flavanols	C15H14O6	1	7025.02	15653.8	38389.4	14064.5
5	melanoxoin*	Others	Others	C15H14O6	1	7025.02	15653.8	38389.4	14064.5
5	D-Pinitol*	Others	Saccharides	C7H14O6	2	54369	74829.5	121868	47112.4
5	(2r,3s,4s,5r)-2,5-bis(hydroxymethyl)-2-methoxyoxolane-3,4-diol*	Others	Saccharides	C7H14O6	2	54369	74829.5	121868	47112.4
5	Protocatechuic Acid Methyl Ester	Phenolic acids	Phenolic acids	C8H8O4	2	6750.74	7876.99	30731.9	6752.75
5	3-Furoic acid	Organic acids	Organic acids	C5H4O3	3	5717.99	0	14104.3	0
6	1-(9Z-octadecenoyl)-sn-glycero-3-phosphocholine	Lipids	LPC	C26H52NO7P	3	48111	24504.3	26539.2	4579.96
6	Dodecanoic acid (Lauric acid)	Lipids	Free fatty acids	C12H24O2	2	1.3055e+06	1.00675e+06	982225	405673
6	2-Hydroxy-4-methyl-3-undecanoyloxypentanoic acid methyl ester*	Lipids	Free fatty acids	C18H34O5	2	206562	180517	141739	45298.2
6	Sanleng acid*	Lipids	Free fatty acids	C18H34O5	2	206562	180517	141739	45298.2
6	Hydroxy ricinoleic acid	Lipids	Free fatty acids	C18H34O4	3	612592	486388	326241	50546.8
6	Octanoic acid	Lipids	Free fatty acids	C8H16O2	3	255699	165650	178233	17145.7
6	Pharboside A	Terpenoids	Ditepenoids	C26H40O8	3	99191.3	66810.9	59165.6	27222.1
6	3-Hydroxytetradecanoic acid	Organic acids	Organic acids	C14H28O3	3	68807.8	48341.5	45402.8	24731.6
6	Undecanedioic acid	Lipids	Free fatty acids	C11H20O4	1	83260	51533.6	57707.8	34630.9
6	lancilactone B	Lignans and Coumarins	Lignans	C30H38O4	2	425066	571393	448076	166767
6	Ethyl ferulate*	Phenolic acids	Phenolic acids	C12H14O4	1	2.28321e+06	1.37917e+06	1.08282e+06	227704
6	(2E,4E)-11-Methoxy-3,7,11-trimethyldodeca-2,4-dienoic acid	Terpenoids	Sesquiterpenoids	C16H28O3	3	413078	509489	514112	177882
6	Decanoic acid	Organic acids	Organic acids	C10H20O2	3	113720	58940.1	65113.3	8708.62
6	Fusarester B	Others	Ketone compounds	C17H26O3	1	61501.1	57637.9	45881	28473.3
6	Pharboside G	Terpenoids	Ditepenoids	C26H38O8	3	304031	193712	124340	20360.2
6	N-Phenylacetylglycine	Amino acids and derivatives	Amino acids and derivatives	C10H11NO3	3	97535.3	93420.6	80765.4	25360.1
6	2,6-Dimethyl-7-octene-2,3,6-triol	Others	Alcohol compounds	C10H20O3	3	350566	292016	265542	102517
6	9,12,13-TriHOME; 9(S),12(S),13(S)-Trihydroxy-10(E)-octadecenoic acid	Lipids	Free fatty acids	C18H34O5	3	109026	127101	110173	43601.5
6	13(S)-HODE;13(S)-Hydroxyoctadeca-9Z,11E-dienoic acid*	Lipids	Free fatty acids	C18H32O3	1	363217	268435	299596	90790.7
6	9S-Hydroxy-10E,12Z-octadecadienoic acid*	Lipids	Free fatty acids	C18H32O3	1	231492	179451	170314	48284.3
6	2,4-Dinitrophenol	Phenolic acids	Phenolic acids	C6H4N2O5	2	98856.1	105665	77323	38871
6	N-Fructosyl Pyroglutamate	Amino acids and derivatives	Amino acids and derivatives	C11H17NO8	3	63152.7	33270.2	41253.9	17684
6	Azelaic acid	Organic acids	Organic acids	C9H16O4	1	3.89924e+06	2.73308e+06	2.45507e+06	1.37624e+06
6	N-(3-hydroxy-4-methoxyphenethyl)-4-hydroxybutanamide	Alkaloids	Phenolamine	C14H21NO4	3	83829.5	55778	81684.9	16768.4
6	2-(dodecanoyloxy)acetic acid	Lipids	Free fatty acids	C14H26O4	2	155675	94431.8	108667	34027
6	Methylmalonic acid*	Organic acids	Organic acids	C4H6O4	1	3.02684e+06	2.32625e+06	1.80453e+06	773703
6	Succinic acid*	Organic acids	Organic acids	C4H6O4	1	3.02684e+06	2.32625e+06	1.80453e+06	773703
6	alpha-Hydroxylinoleic acid*	Lipids	Free fatty acids	C18H32O3	1	335750	284835	307439	93271
6	Muconic acid	Organic acids	Organic acids	C6H6O4	1	6.21726e+07	5.47748e+07	4.72914e+07	2.17899e+07
6	Previtexilactone	Terpenoids	Ditepenoids	C22H34O5	3	194234	150879	160076	55005.4
6	11(S)-Hede	Lipids	Free fatty acids	C20H36O3	3	122291	92082.7	82407.8	7701.81
6	Gln-Gly	Amino acids and derivatives	Amino acids and derivatives	C7H13N3O4	3	2.06279e+06	1.42479e+06	1.32101e+06	794909
6	8,15R-Epoxypimaran-16-ol	Terpenoids	Terpene	C20H34O2	3	265529	230762	147054	19010.7
6	3-O-Glucoside-3-hydroxy-y-butyrolactone	Others	Lactones	C10H16O8	3	40605.6	27306.3	23340	0
6	Eucommiol	Others	Alcohol compounds	C9H16O4	1	368621	427027	341698	181011
6	5-[2-(hydroxymethyl)-5,5,8a-trimethyl-1,4,4a,6,7,8-hexahydronaphthalen-1-yl]-3-methylpent-1-en-3-ol	Terpenoids	Sesquiterpenoids	C20H34O2	2	1.14544e+06	1.02479e+06	638435	119205
6	Vidarabine	Nucleotides and derivatives	Nucleotides and derivatives	C10H13N5O4	1	187320	107162	154912	31269.8
6	L-Homocitrulline	Amino acids and derivatives	Amino acids and derivatives	C7H15N3O3	3	82533.2	53144	41485.2	22017.7
6	3-Hydroxydodecanoic acid	Organic acids	Organic acids	C12H24O3	3	117975	59203.9	67095.8	16204.4
6	3-(2-Hydroxyphenyl)propanoic acid	Organic acids	Organic acids	C9H10O3	3	570854	306762	395248	31978.6
6	Punicic acid (9Z,11E,13Z-octadecatrienoic acid)	Lipids	Free fatty acids	C18H30O2	3	392380	272260	297348	88272.9
6	6-Hydroxyphomodiol	Others	Others	C16H26O4	1	2.3071e+07	1.40414e+07	1.61919e+07	7.3061e+06
6	Oleic acid	Lipids	Free fatty acids	C18H34O2	3	12472.7	10147.6	9764.52	0
6	2-amino-4-hydroxy-3-((3,4,5-trihydroxytetrahydro-2H-pyran-2-yl)oxy)butanoic acid	Amino acids and derivatives	Amino acids and derivatives	C9H17NO8	1	148488	109655	192482	40562.1
6	2-Methylglutaric acid*	Organic acids	Organic acids	C6H10O4	3	868317	568641	510837	312823
6	Adipic Acid*	Organic acids	Organic acids	C6H10O4	3	868317	568641	510837	312823
6	Kaurane-16,17-diol	Terpenoids	Ditepenoids	C20H34O2	3	269451	253225	155359	22869.6
6	2-Hydroxyisocaproic acid	Organic acids	Organic acids	C6H12O3	1	5.94651e+06	3.80593e+06	2.83175e+06	1.07462e+06
6	Tridecanedioic acid	Lipids	Free fatty acids	C13H24O4	1	118665	94389.4	85945.2	29038.1
6	Pedicularis lactone	Terpenoids	Terpene	C9H12O4	3	655875	613670	459803	12017.6
6	L-Malic acid	Organic acids	Organic acids	C4H6O5	3	317553	214666	178237	85376
6	Stachydrine*	Alkaloids	Pyrrole alkaloids	C7H13NO2	1	1.71162e+06	970647	1.16469e+06	621512
6	2-Aminoisobutyric acid*	Organic acids	Organic acids	C4H9NO2	3	211637	177237	151065	89114.1
6	Pharboside B	Terpenoids	Ditepenoids	C26H40O8	3	93603	62177	51225.5	26556.6
6	9-Alpha-Ribofuranosyladenine*	Nucleotides and derivatives	Nucleotides and derivatives	C10H13N5O4	1	158766	112318	180803	25407.2
6	Tianshic acid	Organic acids	Organic acids	C18H34O5	2	127507	144077	104609	42646.8
6	N-Ethylphenylalanine	Amino acids and derivatives	Amino acids and derivatives	C11H15NO2	2	866675	555740	772875	328272
6	3β,6β-Dihydroxy-15-nor-14-oxo8(17),12-labdadien-14-a	Terpenoids	Sesquiterpenoids	C19H30O3	3	34364.1	32599.9	25110.9	1323.26
6	Quercetin-3-O-sambubioside*	Flavonoids	Flavonols	C26H28O16	3	33676.6	30777	26647.1	15433.6
6	Cis-4,7,10,13,16,19-Docosahexaenoic Acid	Lipids	Free fatty acids	C22H32O2	3	27206.5	30732	33793.2	11228.2
6	3-Hydroxyoctanoic acid	Organic acids	Organic acids	C8H16O3	3	119210	146997	112747	58743
6	Vitexilactone	Terpenoids	Ditepenoids	C22H34O5	2	537801	514781	450501	159702
6	Isosteviol	Terpenoids	Ditepenoids	C20H30O3	3	537801	514781	450501	159702
6	Histamine	Alkaloids	Alkaloids	C5H9N3	3	92822.8	68134.5	64191.4	32446.5
6	Elaidolinolenic acid	Phenolic acids	Phenolic acids	C18H30O2	2	379120	275453	304618	107936
6	Adenosine*	Nucleotides and derivatives	Nucleotides and derivatives	C10H13N5O4	1	163333	104299	175920	42618.5
6	9,10,13-Trihydroxy-11-Octadecenoic Acid	Lipids	Free fatty acids	C18H34O5	1	73270.3	82293.5	65513.4	18406.5
6	1-(sn-Glycero-3-phospho)-1D-myo-inositol	Others	Saccharides	C9H19O11P	1	12220.1	6670	12471.8	0
6	N-Methylisoleucine	Amino acids and derivatives	Amino acids and derivatives	C7H15NO2	2	209375	221936	231698	70248.4
6	3,4-Dimethoxyphenyl acetic acid	Phenolic acids	Phenolic acids	C10H12O4	2	21561.4	27178.2	24916.7	0
6	β-Hydroxyisovaleric acid	Organic acids	Organic acids	C5H10O3	3	120416	137505	170932	0
6	3-Carbamyl-1-methylpyridinium;(1-Methylnicotinamide)	Alkaloids	Pyridine alkaloids	C7H9N2O	3	21207.4	24830.8	28481	0
6	Biondinin C	Terpenoids	Monoterpenoids	C19H24O3	3	31653.9	19703.8	19201.6	5924.96
6	D-Arabitol*	Others	Saccharides	C5H12O5	3	6.98974e+06	7.79794e+06	7.23788e+06	2.58361e+06
6	Oxalic acid	Organic acids	Organic acids	C2H2O4	3	662388	586329	561012	310417
6	L-Leucyl-L-phenylalanine	Amino acids and derivatives	Amino acids and derivatives	C15H22N2O3	3	19549.4	10943.6	14665	7237.23
6	p-Hydroxyphenyl 6-O-(E)-caffeoyl-β-D-allopyranoside*	Phenolic acids	Phenolic acids	C21H22O10	3	5752.31	3340	6670	0
6	N-(4-oxopentyl)-acetamide*	Alkaloids	Alkaloids	C7H13NO2	1	178003	118080	134808	67875.9
6	1-Methylpiperidine-2-carboxylic acid*	Organic acids	Organic acids	C7H13NO2	1	178003	118080	134808	67875.9
6	Nitensoside B*	Lignans and Coumarins	Coumarins	C28H32O16	3	10740.1	10737.4	9432.77	4043.09
6	Succinic anhydride	Organic acids	Organic acids	C4H4O3	3	170086	125112	137475	76897.3
6	Artocarpanone	Flavonoids	Flavanones	C16H14O6	2	25264.2	29367.5	29765.1	2940.96
6	Dihydrohinokitiol	Terpenoids	Monoterpenoids	C10H14O2	3	217677	110318	189778	17743.2
6	N-Acetyl-D-galactosamine	Others	Saccharides	C8H15NO6	3	72728.2	80605.4	100587	0
6	2-(2,3-dihydroxypropoxy)-3-(((2-(dimethylamino)ethoxy)(hydroxy)phosphoryl)oxy)propyl (11Z,14Z)-octadeca-11,14-dienoate	Lipids	LPE	C28H54NO9P	1	22926.9	30039.4	19848.4	1318.68
6	(6R,9R)-3-Oxo-α-ionol-β-D-malonyl-glucoside	Terpenoids	Sesquiterpenoids	C22H32O10	3	6252.36	6251.36	9372.36	0
6	Lignans Machilin F*	Lignans and Coumarins	Lignans	C20H22O5	1	1.27072e+06	1.44772e+06	1.30491e+06	515050
6	Isoshonanin*	Lignans and Coumarins	Lignans	C20H22O5	1	1.27072e+06	1.44772e+06	1.30491e+06	515050
7	2R-hydroxy-9Z,12Z,15Z-octadecatrienoic acid	Lipids	Free fatty acids	C18H30O3	3	45585.7	18762.9	38166.7	8216.1
7	3-Hydroxylup-20(29)-en-28-al (Betulinaldehyde)	Terpenoids	Triterpene	C30H48O2	3	569842	203751	501538	169006
7	17-Hydroxylinolenic acid	Lipids	Free fatty acids	C18H30O3	1	54208.7	25497.8	48997.6	15303
7	Icariside E4	Lignans and Coumarins	Lignans	C26H34O10	3	260285	3662.37	126316	0
7	Ethyl (10Z,13Z)-hexadeca-10,13-dienoate	Others	Others	C18H32O2	2	155700	65311.4	133067	103471
7	γ-Aminobutyric acid	Organic acids	Organic acids	C4H9NO2	3	114691	17907	62593.5	46045.9
7	Betaine*	Alkaloids	Alkaloids	C5H11NO2	1	2.12431e+06	658619	1.35086e+06	1.01278e+06
7	Iminodiacetic acid	Organic acids	Organic acids	C4H7NO4	3	52313.4	5439.42	67518.8	6115.07
7	N-Acetyl-L-leucine	Amino acids and derivatives	Amino acids and derivatives	C8H15NO3	3	30061.3	12488.3	46720.8	30057.2
7	Asiaticumine A	Alkaloids	Alkaloids	C16H13NO4	3	93905.5	0	104388	14945.4
7	6-O-Caffeoylarbutin*	Phenolic acids	Phenolic acids	C21H22O10	3	9196.82	0	6899.33	10005
7	Cytidine	Nucleotides and derivatives	Nucleotides and derivatives	C9H13N3O5	3	224909	59430.5	153901	78048.9
7	Acetaminophen	Alkaloids	Phenolamine	C8H9NO2	2	7132.12	2275.32	10005	0
7	13-methylmyristic acid	Lipids	Free fatty acids	C15H30O2	1	318534	196150	469806	374430
7	(5Z,10E,14S)-14-hydroxy-2,6,10-trimethylpentadeca-5,10-dien-4-one	Others	Others	C18H32O2	1	7.27774e+06	3.1419e+06	6.1227e+06	4.97403e+06
7	4-Hydroxy-2-Oxopentanoic Acid	Organic acids	Organic acids	C5H8O4	3	12361.9	4217.59	9073.33	6559.37
7	Neochlorogenic acid (5-O-Caffeoylquinic acid)*	Phenolic acids	Phenolic acids	C16H18O9	3	156006	66670	139533	96514.4
7	(8R)-9-hydroxy-8-(hydroxymethyl)-6-methoxy-8-methylpyrano[2,3-f]chromen-2-one*	Terpenoids	Terpene	C15H14O6	1	51120.2	14043	31024.2	23340
7	(3,5-dihydroxyphenyl)-(4-hydroxy-2,6-dimethoxyphenyl)methanone*	Others	Ketone compounds	C15H14O6	1	51120.2	14043	31024.2	23340
7	Adenine*	Nucleotides and derivatives	Nucleotides and derivatives	C5H5N5	3	83041.6	17043.2	46850.8	19462.7
7	Zarzissine*	Alkaloids	Alkaloids	C5H5N5	3	83041.6	17043.2	46850.8	19462.7
7	Quercetin-3-O-apiosyl(1→2)galactoside*	Flavonoids	Flavonols	C26H28O16	3	32967	16354.3	31610.6	20439.8
7	Methanesulfonic acid	Organic acids	Organic acids	CH4O3S	3	32570.3	0	43477.5	0
7	(R)-1,2,3,4-Tetrahydro-3-carboxy-2-carboline	Alkaloids	Alkaloids	C12H12N2O2	3	80327.4	11670	39778	8842.4
7	L-Methionine Sulfoxide	Amino acids and derivatives	Amino acids and derivatives	C5H11NO3S	3	439009	260477	344055	200931
7	Palmitoleic Acid*	Lipids	Free fatty acids	C16H30O2	3	60891.4	20937.7	42123.6	54034
7	(7Z)-Hexadecenoic acid*	Lipids	Free fatty acids	C16H30O2	3	60891.4	20937.7	42123.6	54034
7	Quercetin-3-O-rhamnoside(Quercitrin)	Flavonoids	Flavonols	C21H20O11	3	5005	0	4990.23	0
7	4-O-acetyl-3-O-caffeoyl-2-C-methyl-D-erythronate*	Others	Others	C16H18O9	3	75547.7	0	51834.7	28459.7
7	Isorhamnetin-3-O-neohesperidoside*	Flavonoids	Flavonols	C28H32O16	3	23340	10521.1	18779.4	6712.03
7	Naringenin-7-O-Rutinoside(Narirutin)*	Flavonoids	Flavanones	C27H32O14	3	16866.7	4501.62	17701.7	10377.8
7	Naringenin-7-O-Neohesperidoside(Naringin)*	Flavonoids	Flavanones	C27H32O14	3	16866.7	4501.62	17701.7	10377.8
7	2-Aminohexadecane-1,4-diol	Lipids	Sphingolipids	C16H35NO2	1	4.62192e+06	0	4.48647e+06	0
7	2-Aminooctadecane-1,5,17-triol	Lipids	Sphingolipids	C18H39NO3	3	271363	0	204825	158330
7	1-beta-D-Arabinofuranosyluracil	Nucleotides and derivatives	Nucleotides and derivatives	C9H12N2O6	3	53340	23296.2	40056.7	43340
7	Luteolin-6-C-glucoside (Isoorientin)	Flavonoids	Flavones	C21H20O11	3	13532.8	6315.94	15155.4	10087.3
7	6-[(7-hydroxy-2-methyl-6-oxo-3,4-dihydroisoquinolin-1-yl)methyl]-2,3-dimethoxybenzoic acid	Alkaloids	Isoquinoline alkaloids	C20H21NO6	3	32675.1	8340	26480.3	21670
7	Indole-3-carboxylic acid*	Alkaloids	Plumerane	C9H7NO2	3	15005	7073.41	13129.4	5324.11
7	Indole-5-carboxylic acid*	Alkaloids	Plumerane	C9H7NO2	3	15005	7073.41	13129.4	5324.11
7	Guanosine	Nucleotides and derivatives	Nucleotides and derivatives	C10H13N5O5	3	71641.8	3399.09	52105.8	9141.76
